# Supplementary material for: Targeted plasma proteomics identifies a novel, robust association between cornulin and Swedish moist snuff
Source: Sci Rep. 2018 Feb 2;8:2320. doi: 10.1038/s41598-018-20794-3 (PMC5797131; doi:10.1038/s41598-018-20794-3)
Supplement: Supplementary file 2 — Supplementary Dataset 1 [file 41598_2018_20794_MOESM2_ESM.xlsx]

## Sheet: Results Linear mixed models
				Age				Sex				BMI				Physical activity				Smoking						Snus						Alcohol intake				Beer intake, 2.1 % alc/vol						Beer intake, 2.8-3.5% alc/vol						Beer intake, ≥4.5% alc/vol
Protein	Rc2	Rm2	ICC	Beta	SE	P	P-adjusted	Beta	SE	P	P-adjusted	Beta	SE	P	P-adjusted	Beta	SE	P	P-adjusted	Beta (Smokers)	Beta (Ex-smokers)	SE (Smokers)	SE (Ex-smokers)	P	P-adjusted	Beta (Users)	Beta (Ex-users)	SE (Users)	SE (Ex-users)	P	P-adjusted	Beta	SE	P	P-adjusted	Beta (<Median intake)	Beta (≥Median intake)	SE (<Median intake)	SE (≥Median intake)	P	P-adjusted	Beta (<Median intake)	Beta (≥Median intake)	SE (<Median intake)	SE (≥Median intake)	P	P-adjusted	Beta (<Median intake)	Beta (≥Median intake)
4E_BP1	0.115919	0.0500257	0.0139902	0.000489525	0.00842869	0.953769	1	0.0802872	0.141194	0.570731	1	0.151595	0.0625111	0.016503	1	0.0178141	0.0511957	0.728213	1	-0.135213	-0.0122458	0.163739	0.147563	0.676095	1	-0.324917	0.0737733	0.16438	0.229321	0.0938236	1	-0.00246547	0.0156037	0.874608	1	-0.217867	-0.252425	0.193267	0.213734	0.464283	1	-0.167139	-0.254505	0.186257	0.230329	0.537152	1	-0.121562	-0.163188
5'_NT	0.592225	0.0940912	0.527955	0.0152223	0.00732175	0.0396128	1	-0.0625689	0.161667	0.69932	1	0.0931509	0.0688192	0.177493	1	-0.0207811	0.0492221	0.673232	1	-0.140664	-0.0714506	0.16842	0.151156	0.705875	1	-0.0456899	0.441327	0.178199	0.23174	0.0927509	1	-0.00284794	0.0150832	0.850393	1	-0.141194	-0.112713	0.176478	0.199306	0.724302	1	-0.258515	-0.0811428	0.167806	0.208152	0.170489	1	0.0932023	0.227201
ABL1	0.186536	0.0440403	0.135915	0.00211624	0.00825934	0.798152	1	0.198629	0.147341	0.180443	1	0.127288	0.0659367	0.0552847	1	-0.0424061	0.0526397	0.421314	1	-0.0912777	0.0122071	0.169387	0.153041	0.806118	1	-0.07973	0.0569012	0.172809	0.237543	0.828473	1	-0.0156747	0.0160828	0.330797	1	-0.132252	-0.187263	0.196075	0.217564	0.689821	1	-0.0739078	-0.139955	0.18838	0.233211	0.834266	1	-0.225583	-0.37447
ADA	0.668002	0.0607216	0.59664	0.01093	0.00776089	0.161424	1	-0.305455	0.169271	0.0731922	1	0.0966525	0.0698499	0.168105	1	0.0203361	0.0495659	0.681936	1	-0.293115	-0.128026	0.16957	0.153201	0.22148	1	-0.251754	0.143176	0.179452	0.232713	0.170998	1	-0.0186588	0.0149072	0.211966	1	-0.289939	-0.358817	0.170141	0.196603	0.172018	1	-0.263419	-0.3551	0.159173	0.201035	0.185521	1	-0.188454	-0.0745575
ADAM_TS.15	0.586795	0.143791	0.475226	-0.00553684	0.00751913	0.462776	1	0.565659	0.156527	0.000424474	0.0679159	0.256049	0.066657	0.000171085	0.0273736	0.0747904	0.0489712	0.127908	1	-0.0958117	-0.108919	0.165038	0.148396	0.746519	1	0.167568	0.215918	0.172678	0.227376	0.511255	1	0.00234681	0.0149038	0.87501	1	-0.226018	-0.142604	0.175848	0.197635	0.407357	1	-0.332491	-0.378909	0.168184	0.208469	0.12398	1	0.201482	0.44036
ADAM.8	0.778959	0.119286	0.749021	0.0120729	0.00555342	0.0308991	1	0.400017	0.165087	0.016569	1	0.130445	0.0651372	0.0463368	1	0.0674582	0.0404522	0.0968067	1	0.148541	0.0527683	0.150863	0.134242	0.589155	1	-0.184634	0.374783	0.168656	0.205839	0.014558	1	-0.0177486	0.0126667	0.162481	1	-0.150594	-0.244924	0.143955	0.164511	0.323937	1	-0.212845	-0.304932	0.134084	0.16647	0.179537	1	-0.0618856	0.0191502
ANXA1	0.444487	0.0427301	0.307524	0.00430424	0.0126893	0.735448	1	-0.0789805	0.211197	0.709356	1	0.0239643	0.0856086	0.780134	1	0.0968767	0.0786957	0.220662	1	0.011145	-0.0967818	0.240462	0.213645	0.869048	1	-0.0656758	0.607016	0.228772	0.370336	0.21496	1	-0.0140229	0.0234162	0.550672	1	-0.141714	0.1677	0.28533	0.311555	0.345458	1	-0.256358	-0.422145	0.246596	0.311027	0.395006	1	0.500958	0.333617
AR	0.499606	0.121282	0.3737	0.0056059	0.0078643	0.477161	1	0.430958	0.153998	0.00586255	0.938007	0.0135107	0.0658342	0.837642	1	0.0273029	0.0501331	0.586496	1	0.0596962	0.177082	0.165741	0.149618	0.475638	1	-0.253739	-0.298757	0.171225	0.229694	0.236897	1	-0.0193373	0.0152405	0.205738	1	0.179156	0.205603	0.180217	0.203306	0.564843	1	-0.0807546	-0.0103882	0.170746	0.21334	0.816935	1	-0.0619837	-0.205802
AXIN1	0.146071	0.0297031	0.119035	-0.00028194	0.00827456	0.972868	1	-0.0419179	0.146416	0.775172	1	0.109267	0.0658681	0.0991223	1	-0.01166	0.0526827	0.825037	1	-0.135971	-0.0381946	0.16961	0.153338	0.718842	1	-0.240726	0.00805285	0.173579	0.238747	0.340863	1	-0.00589692	0.0161577	0.715492	1	0.0441934	0.0209297	0.196098	0.216999	0.9696	1	-0.129764	-0.160946	0.188518	0.232873	0.757639	1	-0.318398	-0.47232
BDNF	0.885967	0.0454816	0.880534	0.00337133	0.00517228	0.515649	1	-0.0847015	0.199324	0.67159	1	-0.0893376	0.067996	0.190303	1	0.0623977	0.0380027	0.102899	1	0.135929	0.101331	0.149644	0.135959	0.653174	1	0.0220712	0.311053	0.185807	0.237202	0.365259	1	0.00957831	0.0113244	0.399132	1	-0.0623886	-0.107383	0.132721	0.149356	0.759005	1	-0.0233542	-0.0546577	0.123732	0.159826	0.935752	1	0.127705	0.200001
Beta_NGF	0.728165	0.064763	0.702591	0.013939	0.00649049	0.0336122	1	0.128157	0.170965	0.454671	1	-0.0106471	0.0694911	0.878364	1	0.0325749	0.045333	0.473107	1	-0.465514	-0.343634	0.167748	0.146814	0.0167327	1	-0.0341455	0.192414	0.178975	0.223006	0.554512	1	0.00947107	0.0139808	0.498826	1	-0.305448	-0.045745	0.158978	0.182256	0.0204184	1	-0.0673974	-0.0392755	0.148211	0.184816	0.886304	1	0.107488	0.183007
CA9	0.835198	0.11289	0.814226	0.0418948	0.0049469	7.32747e-15	1.1724e-12	0.0386993	0.166487	0.816506	1	-0.128316	0.0624073	0.0407768	1	-0.00291523	0.0364701	0.936369	1	0.0795514	-0.0369526	0.141248	0.12516	0.571043	1	0.159541	0.181666	0.161681	0.192299	0.545326	1	-0.0123535	0.011487	0.2834	1	0.419151	0.39921	0.126591	0.146198	0.00486264	0.778023	-0.338473	-0.396794	0.116218	0.144708	0.0114827	1	-0.0706768	-0.136953
CASP_8	0.380695	0.0333578	0.307019	-0.0116842	0.00831831	0.162261	1	0.15581	0.15848	0.327485	1	0.089547	0.0685711	0.193425	1	0.0166937	0.0530399	0.753223	1	0.0326368	-0.064681	0.173943	0.15698	0.827268	1	-0.0458746	0.0745525	0.178807	0.241888	0.886468	1	-0.012569	0.016127	0.436535	1	-0.140495	0.062494	0.194686	0.218333	0.352642	1	-0.269822	-0.310359	0.185791	0.231264	0.319761	1	-0.0532969	-0.0718216
CCL11	0.573373	0.12466	0.512616	0.047024	0.00709365	2.40296e-10	3.84474e-08	0.0947844	0.161386	0.557936	1	-0.013809	0.0692505	0.842157	1	0.054472	0.0494319	0.271481	1	0.05507	0.0156083	0.169523	0.15218	0.944594	1	0.082715	-0.0370542	0.180291	0.234303	0.840242	1	0.00266643	0.0152666	0.861482	1	-0.0513897	-0.0890848	0.175414	0.197446	0.899965	1	-0.316711	-0.591964	0.166758	0.206374	0.0167979	1	-0.100806	0.0558253
CCL19	0.723496	0.0611558	0.697296	0.00608478	0.00661202	0.359175	1	0.157591	0.17451	0.368036	1	0.165622	0.0709639	0.0204945	1	0.114815	0.0464384	0.0141111	1	0.145427	0.091962	0.167222	0.149777	0.682098	1	-0.113077	-0.0629136	0.183051	0.228604	0.826408	1	-0.0144906	0.0143218	0.312742	1	-0.00939193	-0.102268	0.166866	0.189827	0.729676	1	0.193436	0.477947	0.157024	0.195187	0.0366086	1	-0.288363	-0.272579
CCL20	0.312	0.0671436	0.262481	0.0235505	0.00795777	0.00337074	0.539318	0.0915458	0.15234	0.548844	1	0.0274043	0.0676316	0.685835	1	0.0291937	0.0523263	0.577404	1	0.49519	0.0963408	0.171245	0.155449	0.0112185	1	-0.0497799	-0.0401694	0.177903	0.240379	0.958847	1	0.00230418	0.0160674	0.886086	1	-0.0561146	0.0703877	0.193722	0.215	0.683919	1	-0.164448	-0.267019	0.186206	0.230066	0.509499	1	0.0528303	0.243923
CCL23	0.723194	0.0423467	0.651157	0.0145278	0.0079653	0.0705475	1	-0.0482933	0.172755	0.780197	1	-0.10029	0.0697219	0.151959	1	0.0284874	0.0487486	0.559496	1	-0.00906019	0.0752125	0.16759	0.151888	0.80113	1	0.160405	-0.151959	0.1779	0.229139	0.362631	1	-0.00868917	0.0144758	0.548987	1	-0.0469976	-0.21195	0.170236	0.197796	0.390094	1	-0.0849132	0.013545	0.158735	0.201342	0.689485	1	-0.135853	0.219495
CCL25	0.776889	0.142426	0.739835	0.0398219	0.00551643	1.06009e-11	1.69614e-09	-0.0865206	0.162009	0.594089	1	-0.0556185	0.0643172	0.388038	1	0.0412308	0.0402443	0.306686	1	0.202525	0.0714151	0.149397	0.13299	0.367964	1	0.268427	0.221365	0.166498	0.203914	0.25941	1	0.00498452	0.0125859	0.692431	1	0.107084	0.0282854	0.14255	0.162841	0.593094	1	-0.286711	-0.337268	0.132898	0.164947	0.0812676	1	-0.0905896	0.0727813
CCL28	0.734292	0.143902	0.647865	0.0127326	0.00718557	0.0792693	1	0.686039	0.162737	4.24507e-05	0.00679211	-0.132515	0.0665293	0.0478666	1	0.0547772	0.0460735	0.235578	1	-0.157878	-0.113935	0.159618	0.144225	0.595797	1	0.0699325	0.130009	0.170484	0.218523	0.823722	1	0.0149541	0.0138456	0.28128	1	0.129082	0.225059	0.161853	0.187262	0.476662	1	-0.25592	-0.459762	0.151247	0.191052	0.0572275	1	0.183725	0.286256
CCL3	0.755133	0.121762	0.716069	0.0245299	0.00617592	0.000126278	0.0202044	-0.0290884	0.16927	0.863798	1	0.208039	0.0682474	0.0025727	0.411633	0.0946753	0.0439141	0.032107	1	-0.091834	-0.055116	0.15988	0.142934	0.847471	1	0.349035	0.464204	0.176161	0.218365	0.0578836	1	-0.00277333	0.0135999	0.838601	1	-0.051782	-0.0829901	0.155469	0.177369	0.894776	1	-0.228925	-0.154957	0.145395	0.18054	0.262235	1	0.0741039	0.222109
CCL4	0.794672	0.114891	0.765987	0.0143646	0.00587111	0.0158919	1	-0.155579	0.17617	0.378709	1	0.159473	0.0689857	0.0216409	1	0.0937431	0.0424835	0.0284121	1	0.0413631	-0.107943	0.15902	0.141641	0.463799	1	0.617971	0.479589	0.17818	0.216685	0.00243647	0.389835	-0.0213956	0.0132499	0.107898	1	-0.182263	-0.228593	0.150837	0.173589	0.40734	1	-0.222471	-0.274235	0.139901	0.174474	0.241884	1	0.125828	0.153487
CD160	0.772742	0.0601035	0.75821	0.000438221	0.00564056	0.938153	1	0.384474	0.170629	0.0256854	1	0.0390158	0.0669678	0.560697	1	0.0763896	0.0412713	0.0655252	1	-0.142168	-0.109454	0.154651	0.137529	0.632388	1	0.152504	0.519793	0.173349	0.210912	0.0458586	1	-0.00454398	0.0129273	0.72553	1	-0.193212	-0.206607	0.143896	0.164646	0.389139	1	-0.184591	-0.244437	0.133759	0.166028	0.311672	1	-0.0632146	0.164405
CD207	0.746922	0.0468794	0.734474	0.0161205	0.00592157	0.00705096	1	0.219478	0.17248	0.205152	1	-0.0925906	0.0686863	0.178931	1	0.00615776	0.0431612	0.886678	1	0.211138	0.027182	0.159807	0.142297	0.299107	1	-0.12686	0.00594214	0.177815	0.218179	0.707252	1	-0.00437935	0.0134923	0.745781	1	-0.0639637	-0.00491613	0.155643	0.177573	0.816349	1	-0.139597	-0.196671	0.145415	0.180464	0.539633	1	0.190485	0.0786836
CD244	0.42626	0.0487491	0.364359	-0.00278059	0.00802406	0.72946	1	0.173283	0.159511	0.279392	1	0.123952	0.0691919	0.074942	1	0.0591961	0.0525611	0.261116	1	-0.220017	-0.120714	0.173731	0.156619	0.445646	1	-0.116906	0.278602	0.179913	0.24104	0.274194	1	-0.00904921	0.0160162	0.572592	1	-0.116821	-0.0820818	0.189266	0.213605	0.820112	1	-0.240639	-0.331232	0.179981	0.224826	0.314622	1	-0.113021	-0.270144
CD27	0.774317	0.0595944	0.760015	0.0264246	0.00580777	9.40551e-06	0.00150488	0.295332	0.17622	0.0958326	1	0.0368881	0.0690789	0.593827	1	0.001769	0.0425066	0.966842	1	-0.157586	-0.275987	0.159432	0.141766	0.144225	1	0.242157	0.154682	0.178814	0.217416	0.400813	1	0.00507627	0.0133163	0.7034	1	0.223761	0.277361	0.145614	0.16797	0.242048	1	-0.357748	-0.398693	0.134571	0.167902	0.0266595	1	-0.0124405	0.0937744
CD40	0.489588	0.0341609	0.390838	0.00719476	0.00838822	0.392595	1	0.0599855	0.162781	0.713031	1	0.0835635	0.0687048	0.225613	1	0.00598732	0.0523792	0.909084	1	-0.203092	-0.0732366	0.172975	0.156204	0.495213	1	-0.142137	0.0981757	0.17799	0.239169	0.558218	1	-0.0160834	0.015792	0.309524	1	0.175932	0.127358	0.186917	0.212765	0.633415	1	-0.203866	-0.321346	0.176647	0.222525	0.349788	1	-0.367208	-0.56856
CD48	0.815835	0.118814	0.779891	0.00343869	0.00593769	0.563723	1	0.511037	0.166194	0.00248539	0.397662	-0.00401951	0.0650717	0.950797	1	0.12351	0.0405776	0.00261678	0.418684	0.0142123	-0.118965	0.14973	0.134402	0.457437	1	-0.0368036	0.520613	0.166551	0.203506	0.0105968	1	-0.0114585	0.0123925	0.35627	1	0.0235883	0.0111545	0.138675	0.162159	0.979798	1	-0.352789	-0.376215	0.127463	0.160701	0.0218205	1	0.12109	0.158853
CD5	0.730152	0.0839687	0.688408	0.0102088	0.00671508	0.131171	1	0.42113	0.168723	0.0136213	1	0.132108	0.0687992	0.0561476	1	0.0703314	0.045768	0.125647	1	-0.0108852	-0.0806108	0.162804	0.146328	0.810369	1	-0.0183952	0.392081	0.176938	0.222588	0.133813	1	-0.00285652	0.0139804	0.838286	1	-0.148958	-0.225393	0.153504	0.177775	0.448685	1	-0.42218	-0.363693	0.142627	0.179259	0.0134593	1	0.199181	0.307746
CD6	0.699553	0.0706622	0.676709	0.00879816	0.00629747	0.16387	1	0.118961	0.169397	0.483618	1	0.166735	0.0693562	0.0170299	1	0.091146	0.0454236	0.0459045	1	-0.179613	0.0096173	0.163984	0.14641	0.361489	1	-0.188785	0.342529	0.179713	0.224559	0.0465812	1	0.00465809	0.0141406	0.742118	1	-0.0879132	-0.225446	0.15451	0.176054	0.341796	1	-0.37516	-0.186367	0.144655	0.179496	0.0156697	1	0.0214372	0.203977
CD70	0.783165	0.171758	0.722577	0.0332532	0.00631033	6.28243e-07	0.000100519	0.475878	0.163706	0.00419151	0.670642	0.127857	0.0659146	0.0536717	1	-0.0122977	0.0429533	0.774893	1	0.0167949	-0.10445	0.154527	0.138876	0.571994	1	-0.0841751	0.509644	0.169164	0.210816	0.0119525	1	-0.0272607	0.0131073	0.0387209	1	0.0873106	-0.0519933	0.148424	0.173079	0.394528	1	-0.045468	-0.223326	0.137315	0.173347	0.284367	1	0.134015	0.0786396
CDCP1	0.850681	0.154454	0.816331	0.03543	0.00550983	4.68766e-09	7.50025e-07	-0.363016	0.166682	0.0309601	1	0.124615	0.0635148	0.0508723	1	0.0601164	0.0381225	0.116349	1	0.271008	0.207615	0.144046	0.12897	0.154944	1	-0.170882	0.4458	0.162577	0.19537	0.00324756	0.519609	-0.000355603	0.0116985	0.975785	1	-0.0667984	-0.0979743	0.132284	0.15397	0.816897	1	-0.169143	-0.260613	0.12155	0.152543	0.232168	1	-0.0613504	0.149802
CEACAM1	0.708121	0.025592	0.657861	-0.00164926	0.00755	0.827571	1	-0.0441049	0.171215	0.797057	1	-0.00241014	0.0697496	0.972474	1	0.0184054	0.0481337	0.702497	1	0.17207	0.0478597	0.166991	0.150959	0.54683	1	-0.0135413	0.359681	0.178538	0.228471	0.21555	1	-0.00410066	0.0144377	0.776662	1	-0.098886	-0.154947	0.170685	0.196185	0.731336	1	-0.0229127	-0.0517763	0.159954	0.20074	0.964968	1	-0.022436	0.0585425
CEACAM5	0.634364	0.122015	0.553682	0.0298354	0.00766941	0.000162576	0.0260121	-0.1212	0.169447	0.475654	1	-0.0324286	0.0708842	0.647864	1	0.0239951	0.0517691	0.643426	1	0.539385	0.266302	0.174192	0.155573	0.00912402	1	-0.271144	-0.157496	0.183251	0.236496	0.333968	1	-0.00593971	0.015548	0.702799	1	-0.0213095	0.0541267	0.179599	0.206228	0.855758	1	-0.515344	-0.663237	0.170751	0.216507	0.00534172	0.854676	0.175399	0.25197
CPE	0.620149	0.0732352	0.565637	0.0150511	0.00732804	0.0420811	1	-0.190865	0.165483	0.25061	1	-0.0795184	0.069632	0.254868	1	0.0645925	0.0493102	0.191364	1	-0.0307892	0.0317785	0.169436	0.152504	0.9152	1	-0.364768	-0.00423899	0.180096	0.233236	0.0912039	1	-0.0295948	0.0150546	0.0504533	1	-0.055105	0.0128528	0.176508	0.20089	0.84932	1	-0.236415	-0.322991	0.166632	0.207994	0.277291	1	-0.141239	-0.138319
CRNN	0.639402	0.303394	0.482351	0.00808877	0.00734589	0.272464	1	0.166973	0.165605	0.315412	1	-0.180733	0.0702471	0.0110616	1	0.0398453	0.0552278	0.471475	1	0.060165	-0.0532404	0.170751	0.156308	0.760682	1	1.22324	0.163213	0.179699	0.293402	8.50762e-10	1.36122e-07	0.00987617	0.0152668	0.518443	1	0.198299	0.134954	0.181789	0.198735	0.542833	1	-0.486807	-0.226962	0.175731	0.213457	0.00986839	1	0.00800642	0.10776
CSF_1	0.731256	0.14846	0.678454	0.0194258	0.00639534	0.00310229	0.496366	-0.013101	0.167397	0.937724	1	0.24447	0.0685519	0.000445354	0.0712567	0.0793079	0.0452304	0.0807966	1	-0.464129	-0.215132	0.162242	0.145223	0.0169574	1	-0.30101	0.373587	0.177157	0.222073	0.00613861	0.982178	-0.0269618	0.0139847	0.0550652	1	-0.0958412	-0.166278	0.163051	0.185225	0.65723	1	-0.167733	-0.258734	0.153334	0.190181	0.394657	1	0.10721	0.151582
CST5	0.862279	0.0848615	0.841166	0.0308378	0.00571742	4.34444e-07	6.9511e-05	-0.0251476	0.173667	0.885049	1	-0.123268	0.0650283	0.0591525	1	0.0492441	0.0384224	0.201437	1	-0.113305	-0.0128804	0.146043	0.131153	0.621077	1	-0.0971994	0.0796086	0.165568	0.19751	0.603925	1	-0.0169878	0.0116717	0.147371	1	-0.215279	-0.185294	0.134496	0.157233	0.276086	1	-0.065262	-0.201098	0.122956	0.154572	0.344517	1	0.184051	0.282049
CTSV	0.673031	0.025263	0.646367	-0.013794	0.00709965	0.0543153	1	0.00301021	0.172194	0.986076	1	-0.0319502	0.0711454	0.653836	1	0.00626357	0.048407	0.897148	1	0.0895013	0.141507	0.170094	0.152901	0.651775	1	0.169305	-0.0570776	0.183419	0.233142	0.510701	1	0.00291649	0.0148018	0.84397	1	0.139934	0.194312	0.173198	0.197831	0.616366	1	-0.1773	-0.17505	0.162899	0.203472	0.551911	1	-0.031051	-0.0278481
CX3CL1	0.793325	0.0862956	0.75398	0.0285494	0.0067672	5.05389e-05	0.00808623	0.325588	0.174798	0.0643913	1	-0.083121	0.0694039	0.232325	1	0.0870221	0.0446933	0.0527314	1	-0.139113	-0.269218	0.161376	0.145458	0.167036	1	0.161733	0.188943	0.177203	0.219607	0.582405	1	-0.0111268	0.0135028	0.410892	1	0.211022	0.0471819	0.155732	0.181713	0.172208	1	-0.123142	-0.274864	0.143929	0.181683	0.296173	1	-0.0318022	0.0190568
CXCL1	0.711613	0.0395909	0.658673	-0.00335239	0.00763704	0.661462	1	0.331068	0.173975	0.0589027	1	0.017938	0.0709194	0.800576	1	-0.000422026	0.0488726	0.993117	1	-0.1334	-0.180129	0.169721	0.153386	0.500594	1	0.328927	0.363819	0.181586	0.232213	0.130883	1	-0.0176027	0.0146735	0.231605	1	0.140469	0.0884321	0.169139	0.197125	0.67545	1	-0.106414	-0.174157	0.157197	0.199244	0.682263	1	-0.0821116	-0.28757
CXCL10	0.754687	0.193466	0.695843	0.0359707	0.00581764	3.3109e-09	5.29744e-07	0.181348	0.160402	0.260039	1	0.191065	0.0651368	0.00369522	0.591236	0.161927	0.0421144	0.000154804	0.0247686	-0.104035	0.188186	0.153233	0.136697	0.061964	1	-0.274653	-0.0304815	0.168715	0.209618	0.210445	1	0.00662948	0.0131272	0.613994	1	-0.0427817	-0.250719	0.148756	0.169425	0.122757	1	-0.194055	-0.0822264	0.139362	0.172919	0.270321	1	0.0581624	0.207233
CXCL11	0.553953	0.122084	0.463843	0.0243441	0.00759039	0.00170386	0.272618	0.410247	0.160074	0.0115554	1	0.103727	0.0685593	0.132097	1	0.144768	0.0504514	0.00444432	0.711091	0.0294105	0.0426429	0.169815	0.15298	0.961558	1	0.208222	0.494289	0.178097	0.23493	0.102759	1	-0.0255225	0.0154051	0.0988515	1	-0.0250249	-0.0731062	0.18055	0.204342	0.917807	1	-0.169748	-0.346041	0.171281	0.213512	0.260782	1	-0.275421	-0.243884
CXCL13	0.464532	0.0830159	0.416056	0.00683091	0.00749662	0.363099	1	0.49372	0.158223	0.00218633	0.349812	0.0891568	0.0690355	0.198174	1	0.103801	0.0511154	0.043289	1	-0.188968	-0.164282	0.171639	0.154427	0.464832	1	0.00249825	0.0627391	0.180298	0.238438	0.962057	1	0.0149528	0.0157412	0.343035	1	0.0958296	0.279408	0.187558	0.209649	0.306493	1	-0.221757	-0.266532	0.179412	0.221494	0.423272	1	-0.164564	-0.170587
CXCL17	0.786494	0.292017	0.690257	0.0642808	0.00566518	0	0	0.166641	0.148482	0.263584	1	-0.0923173	0.0605443	0.128739	1	-0.0324395	0.0397872	0.415684	1	0.753346	0.124723	0.142931	0.128031	5.2166e-08	8.34656e-06	-0.126233	0.055085	0.156231	0.19548	0.555371	1	0.00207276	0.0122713	0.866017	1	-0.137406	-0.13119	0.139263	0.158927	0.613107	1	-0.31456	-0.446744	0.130671	0.162678	0.021254	1	-0.00167027	0.149648
CXCL5	0.706553	0.0821399	0.618493	-0.00510773	0.00774982	0.511111	1	0.335056	0.166249	0.0455159	1	0.125443	0.0676894	0.065436	1	-0.00843782	0.0479439	0.860438	1	-0.0740591	-0.0862782	0.163876	0.14837	0.8372	1	0.437622	0.254304	0.173196	0.224459	0.0424564	1	-0.036937	0.014293	0.0104102	1	0.293686	0.327849	0.166223	0.193888	0.185931	1	-0.241714	-0.343159	0.154639	0.196849	0.203187	1	-0.101833	-0.233075
CXCL6	0.628959	0.0579556	0.534118	-0.00599103	0.00800194	0.45544	1	0.109144	0.164868	0.508953	1	0.205252	0.0681321	0.00297329	0.475727	0.0609457	0.0498219	0.222327	1	-0.309813	-0.0832178	0.167756	0.151686	0.153658	1	0.105872	0.0308512	0.175214	0.230622	0.829469	1	-0.0122	0.0149258	0.414564	1	-0.30531	-0.242869	0.174282	0.201094	0.213186	1	-0.17002	-0.447205	0.163315	0.206589	0.072476	1	-0.0122159	-0.0250981
CXCL9	0.649687	0.2057	0.558966	0.0549744	0.00643271	1.77636e-15	2.84217e-13	0.19017	0.152487	0.214323	1	-0.000329301	0.064768	0.995948	1	0.127433	0.045285	0.00526392	0.842226	-0.0322165	0.0587757	0.157201	0.140936	0.794562	1	-0.179709	0.0944091	0.168372	0.216712	0.357742	1	0.00893055	0.0140109	0.524416	1	-0.0350453	-0.146874	0.162308	0.183083	0.592028	1	0.0535026	0.192735	0.153959	0.190652	0.507759	1	-0.334445	-0.111727
CYR61	0.589856	0.114526	0.532691	0.0149861	0.0070409	0.0353441	1	0.635412	0.161642	0.000133949	0.0214318	0.103168	0.0689872	0.136424	1	-0.00449664	0.0489393	0.926862	1	-0.0367827	-0.172089	0.168378	0.151164	0.462025	1	0.0794403	0.287047	0.179355	0.232418	0.466834	1	-0.00296592	0.0150947	0.844387	1	-0.075532	-0.0873626	0.173191	0.195724	0.896123	1	-0.178668	-0.312609	0.163944	0.203116	0.307259	1	-0.0761896	0.171811
DKN1A	0.175217	0.028766	0.150788	-0.00774968	0.00825003	0.348416	1	0.109192	0.148758	0.464153	1	0.114138	0.0668446	0.0895978	1	-0.0171009	0.053125	0.747816	1	-0.00104877	0.054706	0.17127	0.15472	0.921749	1	-0.0263742	0.0866211	0.175331	0.240364	0.901323	1	-0.0120198	0.0162631	0.460606	1	-0.0923351	-0.168013	0.196917	0.217633	0.733736	1	-0.167439	-0.156621	0.189844	0.233772	0.677013	1	-0.284737	-0.389213
DLL1	0.781343	0.0658903	0.763154	0.0267335	0.0058523	1.46969e-05	0.00235151	-0.19312	0.173601	0.267691	1	-0.00553234	0.0681644	0.93538	1	0.0818466	0.0421597	0.0534935	1	0.00392193	-0.0748037	0.157314	0.140231	0.773419	1	0.0373692	0.444848	0.175943	0.214355	0.0767515	1	-0.0175859	0.0131251	0.181716	1	-0.0926278	-0.131729	0.14862	0.170841	0.743058	1	-0.0844046	-0.261795	0.137992	0.171994	0.233285	1	-0.171336	-0.113961
DNER	0.759197	0.0834098	0.726236	0.00719891	0.00625078	0.252041	1	-0.419376	0.166943	0.0130564	1	-0.149573	0.0671058	0.0268136	1	0.000369997	0.0433319	0.993194	1	-0.0148038	0.00436859	0.156991	0.140788	0.988907	1	-0.018031	0.292486	0.172556	0.214187	0.281586	1	-0.0245933	0.0133016	0.0657988	1	-0.229929	-0.132952	0.152966	0.176012	0.256432	1	-0.0245478	-0.157551	0.142575	0.178315	0.522575	1	-0.0481423	0.141408
EGF	0.21958	0.0488812	0.164633	-0.00890548	0.00820246	0.279464	1	0.219033	0.147962	0.141607	1	0.128548	0.0659525	0.052998	1	-0.00661075	0.052354	0.899627	1	0.0740494	-0.0478627	0.169298	0.152953	0.764437	1	0.153808	-0.0991175	0.173372	0.237558	0.515084	1	-0.0192651	0.016028	0.230622	1	0.12946	0.0759529	0.194842	0.216926	0.783496	1	-0.289791	-0.434834	0.186676	0.231532	0.166129	1	-0.188885	-0.208272
EN_RAGE	0.324523	0.061783	0.218657	0.00337817	0.00838567	0.687675	1	-0.30312	0.152617	0.0491972	1	0.13177	0.0663724	0.0488265	1	0.0181071	0.05242	0.730079	1	-0.265902	-0.0501063	0.170061	0.15405	0.2627	1	-0.241519	-0.173595	0.173377	0.237124	0.364164	1	0.00647118	0.0159387	0.685124	1	0.0210323	0.161456	0.194733	0.21676	0.602562	1	-0.403061	-0.428795	0.185796	0.230187	0.0884623	1	0.121076	0.123265
EPHA2	0.549852	0.092217	0.502429	0.039161	0.0072872	3.62118e-07	5.79389e-05	0.132231	0.163619	0.420364	1	-0.00948642	0.0702244	0.892684	1	0.012512	0.0503839	0.80407	1	0.0961248	-0.18596	0.17228	0.154765	0.169896	1	0.10498	0.00389374	0.182923	0.238197	0.826495	1	-0.0124199	0.0155588	0.425471	1	-0.0358772	-0.0612702	0.181543	0.204166	0.95476	1	-0.241253	-0.281913	0.172464	0.213767	0.343532	1	0.0294065	0.0711885
ERBB2	0.693415	0.173808	0.614049	0.0106613	0.00675357	0.117279	1	-0.475943	0.161487	0.00373806	0.598089	0.238564	0.0673903	0.000498038	0.0796861	-0.0309119	0.0464318	0.506168	1	0.213585	-0.0615591	0.162164	0.145673	0.14438	1	0.131459	0.160275	0.174207	0.222721	0.681883	1	0.0168506	0.0142445	0.237991	1	-0.117451	-0.0325075	0.157859	0.179118	0.62089	1	-0.428194	-0.345	0.14894	0.184953	0.0162082	1	0.182888	0.597958
ERBB3	0.568298	0.0742982	0.472753	-0.00276121	0.00795855	0.729216	1	0.497168	0.162409	0.00261207	0.417932	0.0512457	0.0683661	0.454538	1	-0.038454	0.0507244	0.449072	1	0.144432	-0.106364	0.169768	0.153264	0.269004	1	0.105318	0.226769	0.176762	0.234249	0.605384	1	0.00415325	0.0153193	0.786542	1	-0.0464528	-0.132649	0.17958	0.203058	0.75547	1	-0.285016	-0.369749	0.170512	0.212727	0.187338	1	0.0682337	0.414486
ERBB4	0.739026	0.135379	0.692867	0.0218738	0.00617303	0.000577388	0.0923821	0.410994	0.164639	0.0136436	1	-0.0756017	0.0670424	0.260671	1	-0.0156693	0.0438046	0.720875	1	0.214238	0.0188886	0.158057	0.141391	0.272087	1	-0.296267	0.443077	0.173202	0.216169	0.00171978	0.275164	-0.0185974	0.0135577	0.171471	1	-0.107718	-0.00142809	0.154965	0.17677	0.536582	1	-0.0651181	-0.249271	0.145142	0.180372	0.268189	1	-0.123296	-0.0878763
ESM_1	0.744663	0.187577	0.685709	0.0198287	0.00582701	0.00080554	0.128886	0.0464805	0.158544	0.769832	1	-0.270811	0.0646694	4.0787e-05	0.00652591	0.0851718	0.0421022	0.0442007	1	-0.174043	0.0581853	0.152545	0.136144	0.192982	1	-0.144906	0.356012	0.167537	0.208791	0.0426119	1	-0.0212965	0.0131144	0.10567	1	0.147596	0.219301	0.151142	0.171811	0.443813	1	-0.259199	-0.290117	0.142003	0.176146	0.17428	1	0.0941955	0.0265114
FADD	0.261047	0.0322141	0.105376	-0.00542882	0.00884195	0.540206	1	0.0679419	0.151429	0.6545	1	0.0748698	0.0643784	0.246604	1	0.00135761	0.0523796	0.979345	1	0.0174093	-0.128937	0.167895	0.151993	0.594941	1	-0.142574	0.0578	0.167859	0.233474	0.608055	1	-0.0206008	0.0157941	0.193508	1	-0.0925406	-0.0582399	0.193952	0.216765	0.8853	1	-0.175749	-0.402323	0.18337	0.230528	0.203112	1	-0.218448	-0.372937
FASLG	0.802428	0.178431	0.742101	-0.0268415	0.0060278	1.98886e-05	0.00318217	0.441206	0.1569	0.00556156	0.88985	-0.0263475	0.0626489	0.674479	1	0.135013	0.0404739	0.000988714	0.158194	-0.353862	-0.00839589	0.146111	0.131485	0.00939018	1	0.0580142	0.517642	0.160356	0.199041	0.023598	1	0.00621723	0.0122935	0.613585	1	0.0360821	-0.0309582	0.137792	0.159812	0.782301	1	-0.249336	-0.243431	0.12773	0.160527	0.1511	1	0.00467751	0.140771
FCRLB	0.756828	0.0686481	0.738905	0.0144081	0.00579439	0.0137197	1	-0.397432	0.169927	0.0206639	1	0.00924264	0.0674974	0.891199	1	-0.0133759	0.0422656	0.751936	1	-0.0855839	-0.0108193	0.156829	0.139613	0.812188	1	-0.319172	0.0267012	0.174731	0.214068	0.0972094	1	-0.00957937	0.013217	0.469305	1	-0.161639	-0.0686428	0.14803	0.169261	0.412883	1	-0.288	-0.361599	0.137773	0.171007	0.0821013	1	0.0137114	0.137486
FGF_19	0.469867	0.112587	0.402609	0.0129681	0.00735774	0.0792473	1	0.371935	0.153818	0.0169225	1	-0.229549	0.0672449	0.0007952	0.127232	-0.0604361	0.0500148	0.227997	1	0.415278	0.0191345	0.167514	0.150758	0.0193455	1	0.150091	0.0213703	0.175698	0.232865	0.675194	1	0.0348764	0.0153973	0.0243319	1	0.0137277	0.238506	0.183158	0.204891	0.234222	1	-0.284578	-0.315895	0.175102	0.216277	0.247783	1	0.0707374	-0.0796564
FGF_21	0.674009	0.22141	0.581307	0.0172673	0.00637368	0.00727283	1	0.243493	0.154336	0.11681	1	0.267458	0.0651878	5.89108e-05	0.00942572	-0.0409137	0.045086	0.365007	1	0.143901	-0.0262537	0.15752	0.141126	0.453774	1	0.457287	-0.0770697	0.169346	0.216878	0.00749023	1	0.0446918	0.013963	0.00153903	0.246245	0.107233	0.345248	0.162905	0.183914	0.07991	1	-0.316188	-0.27052	0.154382	0.19122	0.124036	1	0.233318	0.361264
FGF_23	0.487815	0.145241	0.400784	0.000698168	0.00724968	0.92336	1	0.506319	0.152147	0.00111079	0.177727	0.168544	0.0662392	0.0117799	1	0.0404828	0.0495152	0.414348	1	-0.648418	-0.360261	0.165357	0.149234	0.000526465	0.0842344	0.0564405	0.292689	0.172868	0.237218	0.464711	1	0.0153251	0.0152947	0.31729	1	-0.304762	-0.133781	0.181038	0.201236	0.155236	1	-0.108581	-0.140135	0.173905	0.213392	0.787987	1	-0.00885364	0.0795181
FGF_5	0.753067	0.100483	0.718419	0.0391051	0.00681019	7.90771e-08	1.26523e-05	0.430419	0.183819	0.0207935	1	-0.0844082	0.0744513	0.25817	1	-0.0106458	0.0486361	0.826932	1	-0.0348672	-0.0580372	0.173967	0.155679	0.932286	1	0.167028	0.160624	0.192103	0.238857	0.65147	1	-0.00384487	0.0148379	0.795796	1	-0.23167	-0.268822	0.165448	0.18874	0.330486	1	0.0237718	-0.109029	0.153073	0.190817	0.584473	1	-0.373765	0.0166385
FGF_BP1	0.680129	0.13416	0.630566	0.00443306	0.00639925	0.489223	1	0.341322	0.162717	0.0376615	1	-0.297791	0.067684	1.7145e-05	0.00274321	0.0418123	0.0455957	0.360012	1	0.151361	-0.0686748	0.161838	0.14478	0.289703	1	-0.111996	0.0884374	0.17565	0.222194	0.614279	1	-0.0074634	0.0141652	0.598729	1	0.0663056	0.250844	0.160913	0.181898	0.226171	1	-0.438162	-0.730319	0.152108	0.188586	0.000708389	0.113342	0.220793	0.121042
Flt3L	0.858331	0.185654	0.808749	0.0435839	0.00619185	1.34489e-10	2.15183e-08	0.604709	0.166617	0.000381819	0.061091	0.0753857	0.064243	0.241776	1	-0.0292448	0.0398264	0.463587	1	-0.0526244	-0.129934	0.146556	0.132371	0.570545	1	0.156256	0.669707	0.162996	0.198516	0.00302689	0.484302	-0.00119074	0.0119246	0.92058	1	0.200241	0.149248	0.135719	0.160473	0.313387	1	-0.166584	-0.189683	0.123847	0.157166	0.388986	1	-0.197473	0.0614182
FR_alpha	0.742221	0.233141	0.627872	0.0299831	0.00682609	2.3348e-05	0.00373568	0.837797	0.155588	2.73158e-07	4.37053e-05	-0.123439	0.0641628	0.0557681	1	-0.000876983	0.044626	0.984336	1	0.0460682	-0.0849189	0.154471	0.13936	0.594599	1	0.0151983	0.214802	0.164907	0.211787	0.563421	1	-0.0181831	0.0134898	0.179044	1	-0.16651	-0.0578532	0.157841	0.181584	0.423932	1	-0.169035	-0.267084	0.148012	0.186194	0.356386	1	-0.0254379	-0.0942476
FR_gamma	0.974877	0.00528044	0.974744	-0.00062415	0.00220615	0.777654	1	-0.0106036	0.175587	0.951929	1	-0.00769111	0.0358596	0.830421	1	-0.010563	0.0161723	0.514742	1	-0.110112	0.0335773	0.073994	0.0642847	0.013834	1	-0.0742848	0.0427597	0.0961357	0.102925	0.30778	1	-0.00192401	0.00523464	0.713755	1	0.000777198	-0.10787	0.0599495	0.0697364	0.0181951	1	-0.00296558	-0.0120538	0.0526492	0.064845	0.974128	1	0.0298302	-0.00860119
FURIN	0.740687	0.308435	0.625034	0.018073	0.00586008	0.00230815	0.369304	0.264144	0.148427	0.0771989	1	0.518134	0.0619076	7.54952e-15	1.20792e-12	0.000770717	0.0418355	0.985316	1	-0.0425458	-0.0832455	0.148201	0.132584	0.817011	1	0.20051	0.416875	0.160619	0.203539	0.115894	1	0.00130119	0.0129842	0.920252	1	-0.00709923	-0.0396963	0.146056	0.165221	0.948355	1	-0.319756	-0.212079	0.138099	0.171137	0.0561195	1	0.078728	0.544548
Gal_1	0.645933	0.162268	0.528811	0.0214114	0.00745802	0.00474391	0.759025	0.433232	0.158422	0.00703668	1	0.277136	0.066423	4.60676e-05	0.00737081	-0.0491147	0.0482218	0.309365	1	-0.28583	-0.224022	0.163221	0.14729	0.176977	1	-0.00803851	0.217218	0.171476	0.224801	0.568831	1	-0.00650907	0.0145851	0.655797	1	-0.0470786	-0.0182159	0.171245	0.195807	0.946891	1	-0.0842727	-0.2942	0.16137	0.202617	0.257117	1	-0.180577	-0.0673764
GPC1	0.73212	0.117699	0.688625	0.0114504	0.00629459	0.0712202	1	-0.406671	0.165046	0.0149015	1	-0.149652	0.0673383	0.0272629	1	-0.0530952	0.0442697	0.231552	1	-0.272166	-0.340041	0.159022	0.142422	0.0568539	1	-0.325729	0.028325	0.173807	0.217513	0.0969153	1	-0.00514915	0.0136604	0.70657	1	-0.0268422	0.119263	0.149674	0.172783	0.400939	1	-0.100299	-0.350644	0.139343	0.174758	0.0718886	1	0.0126508	0.0343886
GPNMB	0.744197	0.0650216	0.708938	0.00128901	0.00650887	0.843401	1	0.170731	0.165634	0.304331	1	-0.0204255	0.0670335	0.76089	1	0.0434966	0.0441275	0.325268	1	-0.187241	-0.118132	0.157798	0.141891	0.491978	1	-0.122398	0.462061	0.172094	0.215454	0.0190691	1	-0.0283543	0.0134517	0.0361678	1	-0.127362	-0.0352561	0.14904	0.173099	0.518738	1	-0.230891	-0.503039	0.137987	0.173534	0.0128345	1	-0.0531913	-0.0783846
GZMB	0.422158	0.071055	0.303384	0.0129461	0.00839474	0.125226	1	-0.136038	0.157554	0.38957	1	0.121193	0.0673885	0.0739425	1	0.147931	0.0525286	0.00525035	0.840056	-0.0836963	-0.211249	0.171594	0.155364	0.388343	1	-0.0387315	0.00378707	0.175557	0.237952	0.971614	1	0.00495267	0.0158739	0.755317	1	-0.232955	-0.205463	0.191232	0.21434	0.476194	1	-0.0157889	-0.0203754	0.183159	0.22746	0.995524	1	0.00492547	-0.0768929
GZMH	0.693266	0.122897	0.607194	0.00912199	0.00745302	0.223097	1	0.20327	0.16515	0.220377	1	0.173823	0.0682427	0.0116345	1	0.134025	0.0481547	0.00578069	0.924911	-0.125107	-0.320664	0.165203	0.14954	0.0862257	1	0.115246	0.541277	0.175298	0.226299	0.0564753	1	0.0342898	0.014494	0.0188471	1	-0.0617615	0.0192599	0.168585	0.19239	0.77919	1	-0.0962004	-0.0705117	0.15883	0.197586	0.82463	1	0.360856	0.371937
hGDNF	0.574661	0.0623276	0.49689	0.0145225	0.00789929	0.0686974	1	-0.0841573	0.165116	0.611026	1	0.101237	0.0696182	0.147727	1	-0.0167061	0.0510826	0.743896	1	-0.469515	-0.135355	0.171995	0.155184	0.0192745	1	-0.0597468	-0.111495	0.180031	0.237239	0.882714	1	0.015717	0.0154692	0.310676	1	0.116633	0.213439	0.182065	0.206011	0.570883	1	-0.434161	-0.350613	0.172802	0.215888	0.0426138	1	0.0903166	0.348909
HGF	0.754566	0.252705	0.645187	0.0363728	0.00659299	2.29015e-07	3.66424e-05	0.0292337	0.155709	0.851331	1	0.386192	0.0641783	8.43881e-09	1.35021e-06	0.0147115	0.0439981	0.738377	1	0.0903346	0.101662	0.153695	0.138433	0.750854	1	-0.0806285	0.26337	0.165108	0.210606	0.248874	1	-0.0188093	0.0133695	0.160808	1	-0.327629	-0.44989	0.154187	0.175881	0.0387995	1	-0.285095	-0.225098	0.145182	0.181228	0.14155	1	0.173084	0.147686
hK11	0.677695	0.0680487	0.654161	0.0216265	0.00641296	0.000888449	0.142152	0.245109	0.167485	0.145508	1	-0.155965	0.0691097	0.0250214	1	0.0326567	0.0459114	0.477575	1	-0.123233	-0.266447	0.16433	0.146877	0.178803	1	0.238838	0.234371	0.179237	0.225318	0.365774	1	0.00167621	0.0142817	0.906662	1	0.140526	0.372434	0.157856	0.180556	0.0636968	1	-0.550098	-0.745623	0.14799	0.184851	0.000232098	0.0371356	0.136011	0.0467895
hK14	0.845988	0.10803	0.81997	0.00931612	0.00575974	0.108651	1	0.504514	0.174213	0.00436258	0.698013	-0.151125	0.0662343	0.023351	1	-0.031305	0.0396767	0.431045	1	0.00959404	-0.017669	0.150014	0.134379	0.970676	1	0.0948423	0.482096	0.169401	0.203381	0.0476022	1	-0.0272315	0.0121564	0.0263408	1	-0.0668177	-0.0924967	0.140687	0.163872	0.852107	1	-0.335308	-0.392041	0.129414	0.16262	0.0292926	1	0.0935969	7.90228e-05
hK8	0.696385	0.0608106	0.676727	-0.00761621	0.00622856	0.222818	1	-0.0244422	0.167547	0.884221	1	-0.018498	0.0685984	0.787676	1	0.0179129	0.0449267	0.690458	1	-0.0634918	-0.181288	0.162191	0.144809	0.411613	1	0.0112346	0.19373	0.177749	0.222104	0.636585	1	-0.0162921	0.0139859	0.245171	1	0.198163	0.305832	0.158327	0.180083	0.236566	1	-0.455889	-0.506909	0.148629	0.184383	0.00791463	1	0.0521471	0.108709
ICOSLG	0.507125	0.0660675	0.472259	-0.0142383	0.00739767	0.055497	1	0.214044	0.16262	0.190243	1	-0.12879	0.070524	0.0694334	1	-0.015303	0.0510209	0.764465	1	-0.307173	-0.284762	0.173827	0.155166	0.123242	1	0.118181	0.346215	0.182933	0.239113	0.350762	1	-9.73307e-05	0.0157556	0.995076	1	0.132447	0.251175	0.177305	0.198377	0.424134	1	-0.29188	-0.319542	0.168695	0.208062	0.2087	1	0.298609	0.405012
IFN_gamma_R1	0.691596	0.0786476	0.65535	0.0278465	0.00661212	4.89737e-05	0.0078358	-0.142072	0.166377	0.394516	1	-0.107952	0.0686703	0.11741	1	0.0357154	0.046128	0.439501	1	-0.161825	-0.116836	0.163579	0.146688	0.594176	1	-0.123919	0.0993751	0.177393	0.224169	0.554944	1	-0.00698825	0.0142029	0.623154	1	-0.10135	0.0704025	0.155283	0.178505	0.283777	1	-0.411504	-0.538905	0.14517	0.181776	0.00880801	1	0.195142	0.178531
IGF1R	0.48853	0.0482131	0.462621	0.010694	0.00748314	0.154324	1	0.0405876	0.163668	0.80452	1	0.00610588	0.0707787	0.93135	1	0.0499873	0.0515518	0.333108	1	-0.295277	-0.0794066	0.174718	0.157148	0.215917	1	-0.0333375	0.545784	0.184579	0.243991	0.0457093	1	-0.00679081	0.0159703	0.671027	1	-0.33122	-0.30668	0.185007	0.207582	0.200759	1	-0.23009	-0.300875	0.176399	0.218023	0.352558	1	0.205764	0.100643
IL_10	0.621113	0.036521	0.606751	0.0113542	0.0068707	0.0998766	1	-0.216367	0.170838	0.207387	1	0.0112768	0.0715553	0.87493	1	0.059896	0.0497918	0.230113	1	0.129076	0.162768	0.171973	0.154619	0.566511	1	0.0520446	0.214559	0.185679	0.237299	0.660288	1	-0.0222447	0.0152218	0.145118	1	-0.239284	-0.304111	0.174573	0.196931	0.294604	1	-0.140779	0.0190702	0.164133	0.203508	0.391254	1	0.0836829	0.305314
IL_10RB	0.788658	0.0530138	0.771431	0.0185262	0.0061109	0.00304205	0.486729	0.0338434	0.178712	0.850058	1	0.14117	0.0700186	0.0448909	1	-0.0487498	0.0433272	0.261759	1	-0.156848	-0.219874	0.161293	0.144094	0.313882	1	-0.0366128	0.121041	0.180213	0.219554	0.740822	1	0.000732474	0.013408	0.956486	1	-0.275587	-0.206395	0.150413	0.173492	0.172463	1	-0.232346	-0.410125	0.139407	0.174189	0.0647005	1	0.221605	0.402099
IL_12B	0.855343	0.130334	0.832414	0.00513323	0.00489543	0.296784	1	0.523563	0.167189	0.00208532	0.33365	0.0349448	0.0618066	0.572295	1	0.0941065	0.0356576	0.00898227	1	-0.359711	0.13031	0.138933	0.123274	4.05422e-05	0.00648675	-0.0595747	0.178908	0.159704	0.188865	0.367565	1	-0.00143944	0.0111827	0.897717	1	-0.155633	-0.254139	0.126059	0.144998	0.208228	1	0.039459	0.141656	0.115868	0.143783	0.513547	1	-0.147918	-0.0313098
IL_15RA	0.677648	0.0403538	0.664093	0.0164067	0.00653431	0.0127966	1	0.0844615	0.172479	0.625086	1	0.0970979	0.0711249	0.173602	1	0.037846	0.0476737	0.428029	1	-0.274879	-0.223119	0.168371	0.150322	0.218341	1	0.182282	0.124514	0.183923	0.230647	0.609441	1	-0.00118188	0.0145702	0.935414	1	0.252929	0.223866	0.165782	0.188163	0.314161	1	-0.327753	-0.273234	0.154627	0.191864	0.105848	1	0.0893499	0.286271
IL_17A	0.496829	0.0733197	0.457018	0.00921346	0.0092773	0.322186	1	0.0650676	0.18684	0.728316	1	-0.0217569	0.0804762	0.787283	1	0.134088	0.0608261	0.0287766	1	0.287582	0.244392	0.21467	0.182882	0.310518	1	-0.0821367	-0.0442701	0.221359	0.302078	0.93303	1	-0.00723822	0.0201986	0.720504	1	0.168783	0.300241	0.237948	0.254492	0.483519	1	-0.224672	-0.358569	0.22259	0.274605	0.424682	1	-0.147263	-0.128288
IL_17C	0.457465	0.0666937	0.418696	-0.000380784	0.00835863	0.963711	1	-0.362424	0.175313	0.0407468	1	-0.0797733	0.075537	0.292552	1	0.0595695	0.056575	0.293631	1	-0.0504638	0.292562	0.191561	0.171312	0.104863	1	-0.0991908	0.204515	0.206622	0.268437	0.530028	1	-0.024005	0.0177014	0.176594	1	-0.0894255	-0.00211116	0.214564	0.232383	0.824346	1	-0.0576809	-0.0620983	0.201952	0.244664	0.956998	1	0.0861766	0.263877
IL_18	0.734159	0.0859288	0.704686	0.0184838	0.00620854	0.00354008	0.566413	-0.309985	0.168574	0.0679307	1	0.0797721	0.0682953	0.244003	1	0.0946717	0.0442293	0.0333267	1	0.34977	0.159735	0.160469	0.143451	0.0910735	1	0.00644306	0.455102	0.176427	0.219329	0.0692523	1	-0.0169401	0.013707	0.2178	1	0.042642	-0.0473764	0.156861	0.179783	0.713607	1	-0.0240527	-0.0955484	0.146465	0.182602	0.82463	1	-0.217688	-0.080078
IL_18R1	0.848876	0.0927637	0.832818	0.0273863	0.0049578	2.30762e-07	3.6922e-05	-0.235524	0.17182	0.172469	1	0.153307	0.0632958	0.0161137	1	0.0407817	0.0363704	0.263552	1	0.0353367	-0.024696	0.142212	0.126009	0.858693	1	0.1744	0.324685	0.163831	0.193447	0.242755	1	-0.0165538	0.0114437	0.149672	1	-0.0212362	-0.100123	0.129923	0.149347	0.652878	1	-0.299492	-0.29071	0.119602	0.14843	0.0456197	1	0.121081	0.267731
IL_6	0.394621	0.114065	0.283906	0.0208869	0.0079396	0.00950023	1	0.098709	0.151092	0.514922	1	0.240783	0.0661126	0.00035971	0.0575537	0.131779	0.0512372	0.0106967	1	0.199155	0.0546508	0.167829	0.151445	0.478727	1	-0.140254	0.00758243	0.17286	0.233988	0.683354	1	-0.00795144	0.0156409	0.611655	1	-0.312198	-0.396798	0.188883	0.209331	0.158083	1	0.0217307	0.184626	0.181767	0.223542	0.563673	1	-0.047609	-0.0672278
IL_7	0.674733	0.0692245	0.620427	-0.0117195	0.00733574	0.112651	1	0.186263	0.169057	0.27239	1	0.183283	0.0700451	0.00955316	1	0.00864474	0.0486746	0.859174	1	-0.164974	-0.034094	0.168745	0.152058	0.56472	1	0.276284	0.205313	0.180357	0.231522	0.298759	1	-0.0304771	0.0147774	0.0403006	1	0.0775505	-0.0794714	0.171664	0.197835	0.444679	1	-0.185723	-0.210658	0.160626	0.201989	0.49381	1	0.00860398	-0.154835
IL_8	0.44538	0.107913	0.378289	0.0385613	0.00753172	6.2023e-07	9.92369e-05	0.149003	0.153706	0.334013	1	0.0988649	0.0677412	0.146154	1	0.027826	0.0505401	0.5824	1	0.0667237	0.102708	0.169024	0.151995	0.794984	1	-0.0291182	0.105118	0.177704	0.235157	0.853803	1	-0.0138897	0.0155598	0.372869	1	-0.037325	-0.046981	0.184977	0.207064	0.973588	1	-0.362728	-0.365636	0.177787	0.221241	0.123213	1	-0.0312728	0.00213626
ITGAV	0.693511	0.0548203	0.654514	0.0284211	0.00715131	0.000125363	0.020058	-0.0897949	0.172689	0.603835	1	-0.07246	0.071113	0.309439	1	-0.0243269	0.0483286	0.615146	1	0.0921537	-0.0916537	0.169793	0.152757	0.44271	1	-0.129285	0.226053	0.183082	0.232586	0.292564	1	-0.00800356	0.0147358	0.587553	1	-0.1671	-0.14894	0.168672	0.194095	0.61283	1	-0.116653	-0.23872	0.157655	0.197621	0.471059	1	0.343078	0.43391
ITGB5	0.433788	0.0430894	0.315689	0.0189013	0.00848038	0.0275605	1	0.0596205	0.158791	0.707864	1	0.0331657	0.0672949	0.622815	1	-0.00140743	0.0523331	0.978566	1	-0.106199	-0.110531	0.171228	0.154616	0.741455	1	-0.0106635	0.0901912	0.174738	0.237234	0.912333	1	-0.0218228	0.0157826	0.168135	1	-0.351227	-0.310568	0.189706	0.214629	0.181638	1	-0.220202	-0.242057	0.179936	0.225879	0.456783	1	0.0340573	-0.058815
KLK13	0.731059	0.0790749	0.696204	0.0137352	0.00659869	0.0393105	1	-0.167643	0.170575	0.327346	1	-0.208076	0.0693392	0.00300102	0.480163	0.0127548	0.0456299	0.780079	1	0.449247	0.0509383	0.163579	0.146759	0.00601715	0.962744	0.147816	0.0596305	0.178654	0.22359	0.705635	1	-0.00976548	0.0140274	0.487056	1	0.0256151	-0.0171122	0.161614	0.18559	0.929098	1	-0.217731	-0.181146	0.150897	0.188711	0.350564	1	-0.132555	0.0141895
LAP.TGF_beta_1	0.524714	0.0667911	0.449216	0.0117713	0.00786816	0.137123	1	0.281221	0.162124	0.084955	1	0.122195	0.0691798	0.0790711	1	-0.00405746	0.0513738	0.937109	1	-0.149298	-0.0802531	0.172007	0.155099	0.68532	1	0.0899564	0.42193	0.179522	0.237917	0.207464	1	-0.0273393	0.0156233	0.0814056	1	0.022601	-0.0137895	0.182174	0.206534	0.962001	1	-0.466443	-0.601507	0.172669	0.21575	0.0137704	1	-0.13332	-0.251422
LIF_R	0.653139	0.0943845	0.614559	0.0168429	0.00669015	0.0132207	1	0.202386	0.166222	0.225388	1	-0.13113	0.0695365	0.0607189	1	0.060958	0.047377	0.199387	1	0.0601554	0.178594	0.166932	0.149496	0.450331	1	0.0867787	0.653886	0.18034	0.229378	0.0132427	1	-0.0172904	0.014668	0.239622	1	0.0357481	-0.0715004	0.168693	0.191718	0.678885	1	-0.133138	-0.182644	0.159076	0.197859	0.636359	1	-0.0511732	0.218784
LY9	0.775391	0.120484	0.728805	0.00770699	0.00643226	0.233204	1	0.592979	0.167453	0.000531672	0.0850676	0.124481	0.0672503	0.0654769	1	0.0920045	0.0436789	0.0362262	1	-0.0859427	-0.127197	0.15739	0.141478	0.667784	1	0.242585	0.601569	0.172484	0.214628	0.0207353	1	0.00500696	0.0133173	0.707323	1	0.033497	0.150786	0.149553	0.173621	0.520644	1	-0.188485	-0.23756	0.138643	0.174433	0.348074	1	-0.130743	0.0013436
LYN	0.190997	0.0221596	0.128178	-0.0080364	0.00849469	0.345765	1	0.0156174	0.149513	0.91698	1	0.12135	0.0659988	0.0679044	1	-0.00126829	0.0529605	0.980915	1	-0.103886	0.0405498	0.170505	0.154064	0.685848	1	-0.07375	-0.0711766	0.173261	0.238909	0.89961	1	-0.00948351	0.0161468	0.557598	1	-0.00418702	0.101728	0.194742	0.217006	0.770969	1	-0.2407	-0.360753	0.186152	0.232021	0.290099	1	-0.345232	-0.427996
LYPD3	0.798271	0.0607511	0.769187	-0.00936101	0.00628039	0.139226	1	0.0401891	0.167498	0.810709	1	-0.151751	0.0659911	0.0223951	1	0.0542127	0.0418446	0.196468	1	0.109027	-0.0700369	0.152563	0.137346	0.343838	1	0.149652	0.379494	0.168564	0.20742	0.189658	1	-0.010996	0.0127021	0.387699	1	-0.0101194	0.180424	0.14289	0.167555	0.178714	1	-0.147159	-0.307813	0.131095	0.165715	0.16812	1	0.0549002	0.0915419
MAD.homolog.5	0.501704	0.0851241	0.373561	0.027131	0.00826701	0.00129812	0.207699	-0.0303957	0.158285	0.847988	1	0.143372	0.0671007	0.0340822	1	-0.0274369	0.0516539	0.595772	1	0.127034	0.169577	0.170285	0.152841	0.530565	1	-0.245802	0.0357301	0.174849	0.232482	0.299373	1	-0.00725435	0.0154974	0.640161	1	-0.0114038	-0.0216556	0.187432	0.211573	0.994468	1	-0.351058	-0.330938	0.176788	0.221218	0.140936	1	0.154976	0.0830955
MCP_1	0.595996	0.124788	0.521225	0.0403824	0.00715626	1.13374e-07	1.81399e-05	-0.0840723	0.159015	0.597826	1	0.0280674	0.0677196	0.679007	1	0.0740862	0.0486061	0.12865	1	0.168072	0.123602	0.165934	0.149256	0.569798	1	0.128955	-0.0849905	0.175748	0.229039	0.592533	1	-0.0183587	0.014899	0.219041	1	0.0223157	-0.0493449	0.173869	0.197152	0.855345	1	-0.367601	-0.374313	0.164654	0.205238	0.0817794	1	-0.114759	-0.0692882
MCP_2	0.745232	0.103203	0.715914	0.020259	0.0059067	0.000734087	0.117454	0.332397	0.167415	0.0489869	1	0.114141	0.0673353	0.0914003	1	0.170982	0.0429149	9.08871e-05	0.0145419	-0.0413789	0.0998267	0.157523	0.140392	0.518817	1	0.110944	0.114196	0.174354	0.215258	0.790236	1	-0.0114932	0.013396	0.391768	1	-0.12335	-0.322191	0.150317	0.171729	0.0964575	1	-0.174978	-0.241178	0.140115	0.173906	0.364754	1	0.0173243	-0.016564
MCP_3	0.703966	0.0960886	0.672496	0.025065	0.00721372	0.000646473	0.103436	-0.220888	0.17889	0.219139	1	0.0681026	0.0725625	0.34918	1	0.161013	0.0522885	0.00235974	0.377559	0.21	0.130256	0.184577	0.161563	0.520667	1	0.178392	0.315173	0.203028	0.262762	0.457049	1	-0.0220675	0.0159255	0.167365	1	-0.0639894	0.124113	0.185327	0.211541	0.361576	1	-0.180028	-0.405626	0.168145	0.20781	0.13447	1	-0.301509	-0.296773
MCP_4	0.558764	0.0682352	0.526451	0.0261944	0.00712359	0.000294518	0.0471229	0.217162	0.164002	0.187602	1	0.0956368	0.0701716	0.174502	1	0.0662943	0.0497929	0.184207	1	-0.129075	-0.10375	0.171355	0.153768	0.718506	1	0.171377	0.125368	0.182608	0.236654	0.63551	1	-0.0168353	0.0153858	0.274856	1	-0.0962498	0.0463487	0.179092	0.201981	0.518628	1	-0.170576	-0.440343	0.169967	0.210549	0.0851214	1	-0.112659	-0.0432509
MetAP.2	0.146623	0.039706	0.0532362	0.00291971	0.00849598	0.731632	1	0.0693626	0.144466	0.63219	1	0.152181	0.0637272	0.0181577	1	-0.0218372	0.0518977	0.674338	1	-0.117582	0.0280377	0.165986	0.150038	0.66109	1	-0.189975	-0.0466971	0.167484	0.232874	0.521317	1	-0.0104976	0.0158022	0.507205	1	-0.0713766	-0.123314	0.194976	0.216725	0.847849	1	-0.197612	-0.245742	0.186655	0.232189	0.520388	1	-0.18335	-0.26143
MIA	0.747677	0.0599396	0.731589	0.012948	0.00592486	0.0300201	1	0.0616339	0.171825	0.720323	1	-0.116583	0.0685362	0.0902444	1	0.0399235	0.0431642	0.355984	1	-0.254332	0.0485462	0.159597	0.14213	0.0652391	1	0.162109	-0.0452021	0.177431	0.217922	0.499853	1	-0.0197509	0.0134901	0.144479	1	-0.126354	-0.096357	0.1547	0.176515	0.70708	1	-0.189935	-0.283574	0.144509	0.179341	0.282702	1	0.128989	0.140831
MIC_A/B	0.992975	0.0298166	0.992749	0.00467206	0.00142915	0.00157351	0.251762	-0.188834	0.17919	0.293797	1	-0.00033763	0.0230408	0.988329	1	0.00638949	0.00990154	0.519901	1	0.00169391	-0.00421146	0.0479174	0.0438713	0.97716	1	0.0127278	0.112532	0.0662777	0.0743413	0.103074	1	0.00178524	0.00316682	0.574144	1	-0.0306871	-0.0183665	0.0361648	0.042561	0.610248	1	-0.0653815	-0.099808	0.0304622	0.0384675	0.0370408	1	0.0467725	0.0335135
MK	0.600067	0.188112	0.466299	0.0303084	0.00744252	7.94158e-05	0.0127065	0.733801	0.154784	5.18421e-06	0.000829474	0.0885849	0.0658781	0.180438	1	0.0733947	0.0486603	0.132671	1	-0.0895049	-0.0330502	0.16337	0.147304	0.857482	1	0.165901	0.488746	0.170822	0.225795	0.0968541	1	-0.00942879	0.0147937	0.524493	1	0.00758459	-0.0185384	0.174888	0.198211	0.980169	1	-0.216536	-0.490485	0.1658	0.207143	0.052302	1	-0.000387508	0.11103
MMP_1	0.759885	0.0825166	0.714458	-0.00698476	0.00683896	0.309294	1	0.375498	0.169512	0.0282622	1	0.0961953	0.0683549	0.160791	1	-0.0606303	0.045212	0.18118	1	-0.0180519	-0.0304342	0.160876	0.145019	0.977933	1	0.281353	0.390306	0.174967	0.219507	0.136764	1	-0.0167509	0.0136754	0.222021	1	0.0616539	0.0426871	0.156222	0.182033	0.918348	1	-0.302284	-0.331753	0.144709	0.182704	0.107513	1	0.00681917	-0.193355
MMP_10	0.497258	0.0800007	0.45354	0.010307	0.00734719	0.161965	1	-0.0256825	0.15942	0.872242	1	-0.147747	0.0691503	0.03393	1	0.0675088	0.0505247	0.182647	1	0.485084	-0.0200388	0.170948	0.15368	0.00303623	0.485797	-0.0840687	0.314509	0.180377	0.237021	0.240924	1	-0.0319863	0.0155747	0.0409901	1	-0.00321232	-0.03286	0.185203	0.207658	0.975077	1	0.0836085	0.0444761	0.176775	0.218728	0.875629	1	-0.402827	-0.468062
MSLN	0.878326	0.0995485	0.863097	0.025258	0.00462384	3.76662e-07	6.02659e-05	-0.00666464	0.166408	0.968106	1	-0.0223993	0.0594536	0.706659	1	-0.0354709	0.0332681	0.287728	1	0.541909	-0.104027	0.131835	0.117021	2.47111e-09	3.95377e-07	-0.0346217	0.205989	0.153287	0.1789	0.299729	1	-0.014992	0.0103995	0.151293	1	-0.139212	-0.179696	0.118317	0.137278	0.418027	1	-0.176978	-0.181521	0.107969	0.134678	0.260259	1	0.117594	0.134411
MUC_16	0.573394	0.0889698	0.531732	-0.0204831	0.00705029	0.00403745	0.645991	0.353753	0.163065	0.0317891	1	0.0625355	0.0696918	0.370686	1	-0.065661	0.0493379	0.184392	1	-0.156187	0.235954	0.17002	0.152548	0.0316599	1	0.218107	0.223198	0.181328	0.234742	0.42766	1	0.0090679	0.0152482	0.552562	1	0.155908	-0.000423127	0.175488	0.197974	0.374486	1	-0.19904	-0.148531	0.166439	0.206113	0.477362	1	-0.399987	-0.456702
NT_3	0.786887	0.0589783	0.756227	0.0130849	0.00661438	0.0503582	1	0.156981	0.173793	0.367757	1	-0.0165773	0.068952	0.810222	1	-0.00802263	0.0441695	0.85603	1	0.105636	-0.357069	0.160124	0.144162	0.000778701	0.124592	-0.104463	0.171984	0.176235	0.217903	0.412334	1	-0.012722	0.0133899	0.343179	1	-0.0941267	-0.197899	0.155646	0.180799	0.504345	1	-0.0975096	-0.207263	0.144167	0.181389	0.504685	1	-0.0124706	-0.0977828
OPG	0.765646	0.295353	0.65741	0.0691582	0.00605839	0	0	0.111137	0.152678	0.467803	1	-0.0265283	0.0629736	0.673994	1	0.0640705	0.0422584	0.130747	1	0.220192	0.205833	0.149939	0.134456	0.246578	1	-0.406223	0.317	0.162656	0.20545	0.000754376	0.1207	-0.022665	0.0130103	0.082804	1	-0.0307621	-0.13833	0.148438	0.168943	0.562226	1	-0.201041	-0.194736	0.139565	0.173469	0.354902	1	-0.149588	0.0861558
OSM	0.470459	0.0570422	0.172751	0.00181019	0.00921827	0.844631	1	-0.102026	0.156688	0.515991	1	0.176552	0.0611271	0.00462627	0.740203	0.0443148	0.0499871	0.376362	1	0.263138	0.0435898	0.160556	0.144783	0.221177	1	-0.214608	-0.284106	0.157303	0.220254	0.259034	1	-0.00285687	0.0147505	0.846645	1	-0.215787	-0.264846	0.185622	0.21062	0.429678	1	-0.102176	-0.133298	0.175261	0.222173	0.815396	1	0.269517	0.318986
PD_L1	0.61321	0.0527085	0.55602	0.002274	0.00766023	0.767048	1	0.0365351	0.167479	0.827616	1	0.131158	0.0708302	0.0655801	1	0.0825219	0.0504024	0.102776	1	-0.157428	-0.174525	0.171542	0.154849	0.501404	1	-0.224739	0.168471	0.181536	0.236381	0.202278	1	0.0171316	0.0152583	0.262662	1	-0.0585917	-0.30987	0.177072	0.201691	0.129728	1	-0.146154	-0.353348	0.167053	0.210096	0.215672	1	-0.13679	-0.0326105
PODXL	0.676439	0.0252567	0.644061	-0.00793502	0.00720229	0.273037	1	-0.155044	0.171221	0.366606	1	0.00068093	0.0706581	0.99232	1	0.014816	0.0483707	0.759625	1	-0.01481	0.0945053	0.169187	0.152302	0.701231	1	-0.13862	0.298887	0.181905	0.231874	0.158175	1	0.00111072	0.0147257	0.939939	1	-0.280991	-0.230143	0.168378	0.194142	0.246743	1	0.0678772	-0.195092	0.157429	0.197919	0.143705	1	0.00955618	0.0898744
PPY	0.895962	0.162443	0.872377	0.0294975	0.00474758	1.10356e-08	1.7657e-06	-0.349494	0.16561	0.0364173	1	-0.0642728	0.0590852	0.277678	1	0.0378615	0.0331034	0.254207	1	-0.0295382	-0.130026	0.130511	0.1164	0.39738	1	0.180844	0.131401	0.151303	0.176543	0.488016	1	0.0151868	0.0102143	0.139057	1	0.0330503	-0.0810562	0.113859	0.132919	0.338262	1	-0.138706	-0.170455	0.1032	0.129111	0.365992	1	0.188008	0.244838
PVRL4	0.616054	0.0589194	0.592016	0.0118606	0.00682859	0.0838161	1	0.106202	0.167111	0.526114	1	-0.16935	0.0703814	0.0170133	1	-0.00783951	0.0484143	0.871491	1	-0.189005	-0.274129	0.169695	0.151983	0.197837	1	0.111206	0.122487	0.182779	0.233499	0.796033	1	-0.0118434	0.0150012	0.430535	1	-0.0656664	0.137184	0.169993	0.19273	0.258995	1	-0.469522	-0.620797	0.160633	0.199555	0.00580403	0.928644	0.0633307	0.0137325
RET	0.645676	0.0886695	0.459642	-0.0154543	0.0085354	0.0727194	1	0.0189141	0.160107	0.906101	1	0.101793	0.063672	0.112063	1	0.0847503	0.0485142	0.0819004	1	-0.0764985	-0.383396	0.160018	0.144949	0.016033	1	0.110147	0.53576	0.162921	0.219304	0.0526017	1	-0.00382856	0.0142874	0.788991	1	-0.045378	0.083283	0.167889	0.194502	0.60773	1	-0.179364	-0.25658	0.156626	0.200815	0.421269	1	-0.0608175	-0.193833
RSPO3	0.644454	0.129796	0.550612	0.0270286	0.00749532	0.000446342	0.0714146	0.435513	0.1629	0.00833977	1	0.039409	0.0682021	0.564076	1	-0.00045305	0.0489598	0.992624	1	-0.556942	-0.232754	0.167138	0.150351	0.00405248	0.648397	-0.0920145	0.201959	0.175992	0.229511	0.440074	1	0.0258217	0.0148671	0.0837142	1	-0.201084	-0.0024073	0.171031	0.195647	0.195563	1	-0.211411	-0.352876	0.161359	0.202415	0.220797	1	0.234477	0.6433
S100A11	0.538425	0.093295	0.487691	0.0261676	0.00734597	0.00052687	0.0842993	0.0695733	0.162615	0.669427	1	0.177332	0.0699484	0.0120549	1	0.0498699	0.0505199	0.324485	1	-0.215876	-0.223296	0.17207	0.154658	0.303729	1	0.141828	0.225729	0.182253	0.238072	0.578744	1	-0.0209224	0.0155851	0.180654	1	-0.262938	-0.0199964	0.176267	0.199266	0.0861122	1	-0.522456	-0.622291	0.166802	0.207191	0.00490461	0.784738	0.464788	0.481177
S100A4	0.576969	0.0756289	0.497041	0.0142053	0.00778736	0.0704695	1	-0.0705566	0.163658	0.667001	1	0.0708942	0.0691463	0.306592	1	-0.0381681	0.0506567	0.45184	1	-0.353576	-0.222632	0.170738	0.154001	0.111916	1	0.0745558	0.293238	0.178913	0.235568	0.461502	1	-0.035342	0.0153631	0.0222794	1	-0.511466	-0.274127	0.178285	0.202166	0.00780169	1	-0.163388	-0.32552	0.168937	0.210963	0.297996	1	0.207197	0.143293
SCAMP3	0.190848	0.0295652	0.140448	-0.0020555	0.00837014	0.806368	1	0.0895526	0.148797	0.548461	1	0.116975	0.0661492	0.0789352	1	-0.0229937	0.0528391	0.663851	1	-0.0377345	0.0337963	0.170387	0.153967	0.912711	1	-0.116671	0.00809836	0.173858	0.239064	0.772718	1	-0.00986077	0.016151	0.542132	1	-0.104574	-0.0590648	0.195691	0.21739	0.852172	1	-0.0818261	-0.184584	0.187634	0.232649	0.717898	1	-0.345899	-0.550172
SCF	0.678323	0.186503	0.602018	0.0179646	0.0062894	0.00503303	0.805285	0.135803	0.154275	0.380189	1	-0.188807	0.064769	0.00394607	0.63137	0.00981241	0.0444244	0.825363	1	-0.636695	-0.200364	0.15591	0.139681	0.000168019	0.026883	-0.0212993	0.232841	0.16804	0.214386	0.449742	1	-0.0427232	0.0137459	0.00210258	0.336412	-0.293158	-0.110829	0.158036	0.179275	0.0773347	1	0.0320065	-0.182476	0.149109	0.185109	0.235267	1	-0.00371406	-0.185253
SEZ6L	0.748299	0.240175	0.647541	0.0111395	0.00619429	0.0749599	1	0.595511	0.148893	0.000100739	0.0161182	-0.304369	0.0614409	1.54975e-06	0.00024796	0.00128105	0.041893	0.975629	1	-0.148696	-0.0651796	0.146931	0.132182	0.594093	1	0.0633561	0.309154	0.158256	0.201355	0.29826	1	-0.0309646	0.0127787	0.0161568	1	-0.00664609	0.0743896	0.144469	0.167051	0.743786	1	-0.137186	-0.400412	0.134726	0.169551	0.036459	1	0.00782475	0.111328
SIRT2	0.151319	0.0477094	0.077652	-0.00534484	0.00834896	0.523091	1	0.161033	0.144044	0.265976	1	0.11898	0.0641806	0.0656563	1	-0.0118039	0.0519043	0.820309	1	-0.128298	-0.0370333	0.166379	0.150428	0.737856	1	-0.200317	0.0986157	0.168919	0.233858	0.35558	1	-0.0128704	0.0158556	0.417849	1	-0.130287	-0.0969192	0.193935	0.21514	0.796276	1	-0.133648	-0.289214	0.185975	0.230705	0.443421	1	-0.258227	-0.416374
SLAMF1	0.682417	0.0626716	0.650389	0.0162435	0.0068818	0.019864	1	-0.156623	0.17183	0.363531	1	0.129776	0.071024	0.0690656	1	0.0558115	0.04788	0.244857	1	-0.0473918	-0.0762207	0.169412	0.151969	0.881591	1	0.0032377	0.315857	0.183467	0.232222	0.325597	1	0.00980185	0.014731	0.506454	1	0.0797689	0.00669122	0.169973	0.194134	0.776641	1	-0.143749	-0.105434	0.159467	0.198703	0.65319	1	-0.0647793	0.206378
SPARC	0.700499	0.0358185	0.635845	0.000877823	0.00784671	0.911149	1	0.186315	0.172042	0.280506	1	-0.00674471	0.0700784	0.923439	1	-0.0192821	0.0491103	0.69492	1	-0.195262	-0.0613389	0.168858	0.152806	0.480726	1	0.0756435	0.284211	0.179316	0.231179	0.469883	1	-0.0289484	0.0146729	0.0497671	1	0.203798	0.228964	0.171837	0.199955	0.464319	1	-0.275922	-0.442685	0.160118	0.203524	0.0948958	1	0.0683875	-0.121962
ST1A1	0.374027	0.0434645	0.282101	-0.015742	0.00845023	0.064551	1	0.0454303	0.158109	0.774331	1	0.0664546	0.0680519	0.33026	1	0.0146444	0.0531411	0.783105	1	0.0536047	0.0607841	0.173368	0.156413	0.919182	1	-0.228487	0.100267	0.177444	0.242768	0.296813	1	-0.00635759	0.0161212	0.693675	1	-0.22872	-0.0262527	0.191398	0.216181	0.255856	1	-0.0621438	-0.24158	0.181987	0.227903	0.476713	1	-0.215083	-0.4875
STAMPB	0.168216	0.0338627	0.0897882	-0.00339298	0.00847553	0.68952	1	0.0315187	0.146556	0.830104	1	0.118747	0.0647393	0.0685305	1	-0.0175497	0.0523431	0.737727	1	-0.0603631	-0.0110294	0.167929	0.151774	0.932321	1	-0.229911	0.0887831	0.170083	0.235512	0.287395	1	-0.00853433	0.0159518	0.593195	1	-0.0770791	0.00256624	0.194241	0.215951	0.834066	1	-0.19011	-0.31317	0.185929	0.231323	0.399886	1	-0.254686	-0.414524
SYND1	0.737093	0.06606	0.708968	0.012019	0.00646921	0.0658468	1	-0.202535	0.171485	0.239459	1	-0.00963285	0.0694187	0.889761	1	0.0433344	0.0451957	0.338618	1	-0.231393	-0.374686	0.163123	0.146179	0.038198	1	0.0820184	0.565264	0.178838	0.222821	0.0308899	1	-0.0188398	0.0139122	0.177052	1	-0.00355875	0.0304772	0.157435	0.181719	0.955982	1	-0.358237	-0.457114	0.146636	0.183941	0.0326572	1	-0.0103009	0.116237
TCL1A	0.737524	0.0665171	0.701325	0.00344845	0.00667125	0.606141	1	0.266042	0.168833	0.117211	1	0.19924	0.0685217	0.00401593	0.642548	0.0502755	0.0452957	0.26812	1	-0.157618	0.0204818	0.161626	0.145317	0.398648	1	0.00922229	0.125886	0.176021	0.220791	0.829245	1	-0.000607226	0.0138162	0.964984	1	-0.420361	-0.354362	0.155189	0.180008	0.026429	1	-0.175186	-0.0609098	0.144197	0.181561	0.337516	1	0.067402	0.198373
TFPI_2	0.685478	0.198924	0.604169	0.0330373	0.00648638	1.27846e-06	0.000204554	0.629719	0.159127	0.000119405	0.0191048	0.0231014	0.0667589	0.729662	1	0.125057	0.0457651	0.00672125	1	-0.108442	0.0456578	0.160646	0.143938	0.545376	1	-0.0332673	0.483682	0.17316	0.220865	0.0437619	1	-0.0146502	0.0141552	0.301694	1	-0.092536	-0.188961	0.162913	0.184253	0.553904	1	-0.267168	-0.325703	0.154073	0.190924	0.184169	1	0.124432	0.0372918
TGF_alpha	0.567502	0.0502581	0.544616	0.00792721	0.00716059	0.269437	1	0.178622	0.167218	0.287191	1	0.107641	0.071166	0.131978	1	0.0700961	0.0500694	0.162705	1	-0.103502	-0.218337	0.173303	0.156047	0.368835	1	0.0402265	0.32698	0.185481	0.239317	0.367685	1	-0.0244496	0.0154846	0.115544	1	-0.145646	-0.0446994	0.177258	0.20021	0.580562	1	-0.471255	-0.504555	0.16802	0.208459	0.0182059	1	0.37725	0.339199
TGFR_2	0.77694	0.121282	0.742464	0.0372116	0.00596505	7.46809e-09	1.19489e-06	0.349786	0.170593	0.0421034	1	0.140477	0.0678444	0.0394844	1	-0.0314963	0.0427319	0.461842	1	-0.198238	-0.206499	0.157649	0.140721	0.313159	1	0.133929	0.287897	0.1751	0.215022	0.405689	1	-0.00603876	0.0132711	0.649546	1	0.0619436	0.108307	0.148381	0.170579	0.80959	1	-0.286019	-0.432466	0.13793	0.172042	0.0429154	1	0.153211	0.242863
TLR3	0.940177	0.0101845	0.938895	0.0119546	0.00370228	0.00168599	0.269759	0.0032821	0.177466	0.985269	1	0.0187451	0.0523469	0.72059	1	0.000113573	0.026057	0.996528	1	0.0201128	-0.0136615	0.110846	0.0979776	0.904379	1	-0.0351336	0.112672	0.135313	0.150384	0.490191	1	0.00659427	0.00814742	0.419734	1	0.0419333	0.015848	0.0937957	0.109605	0.836047	1	-0.124186	-0.153235	0.0836452	0.104115	0.292182	1	0.0134902	0.147226
TNFB	0.779358	0.124952	0.747851	-0.0122346	0.00559303	0.0298672	1	0.384056	0.166348	0.0222967	1	0.153684	0.0657219	0.0201805	1	0.186185	0.0408566	8.5231e-06	0.0013637	-0.146566	0.163601	0.152279	0.135497	0.0409848	1	-0.0353562	-0.061575	0.170127	0.207772	0.954681	1	0.00309931	0.0127859	0.808681	1	-0.052796	-0.245624	0.142857	0.163346	0.129888	1	-0.0284624	0.130883	0.132958	0.16503	0.353362	1	0.130793	-0.0469308
TNFRSF19	0.706553	0.0678392	0.685197	0.0215767	0.0063693	0.000850412	0.136066	0.0953413	0.173185	0.58287	1	-0.0145988	0.0706567	0.836502	1	0.0258668	0.046016	0.574563	1	-0.414039	-0.283317	0.166691	0.148773	0.0421781	1	0.201627	0.221094	0.18305	0.228159	0.47785	1	0.000201107	0.014333	0.988817	1	-0.235894	-0.21734	0.158155	0.180085	0.330303	1	-0.264039	-0.480334	0.148224	0.183909	0.0340323	1	0.240261	0.405394
TNFRSF4	0.781064	0.0622714	0.756555	0.026833	0.00634459	4.77644e-05	0.0076423	0.177979	0.175559	0.312311	1	-0.0278489	0.0695595	0.689256	1	0.00750876	0.0439618	0.864532	1	0.187455	0.134198	0.161223	0.144529	0.495364	1	-0.0881161	0.109621	0.178572	0.219533	0.626472	1	-0.00342579	0.0134907	0.799796	1	-0.206941	-0.116359	0.149368	0.174152	0.299845	1	-0.209348	-0.290075	0.137532	0.173069	0.229015	1	-0.0112176	0.0782706
TNFRSF6B	0.864665	0.0714264	0.852322	0.0265663	0.00503461	6.80275e-07	0.000108844	0.248158	0.175352	0.159019	1	0.106179	0.0642707	0.0997239	1	0.0616519	0.0360862	0.0891897	1	0.14587	-0.0864787	0.141805	0.12586	0.0966443	1	0.131208	0.224443	0.163967	0.192418	0.498521	1	-0.00345495	0.0114334	0.762849	1	-0.0562287	0.0560164	0.125403	0.144871	0.403716	1	-0.25998	-0.264636	0.11446	0.142863	0.0769783	1	-0.198342	-0.0661
TNFRSF9	0.800644	0.0560695	0.771509	0.0256327	0.00665847	0.000192659	0.0308255	0.148973	0.176468	0.399831	1	-0.0290069	0.0694937	0.676766	1	0.0902306	0.0441072	0.0419406	1	-0.0251973	-0.0398299	0.160603	0.144694	0.962425	1	-0.0160139	0.169977	0.177297	0.218291	0.649286	1	-0.0104861	0.0133341	0.432602	1	0.0188647	0.0497139	0.147849	0.173878	0.947185	1	-0.353721	-0.319943	0.13541	0.17132	0.0352964	1	0.0240187	0.326433
TNFSF10	0.762372	0.159861	0.705571	0.0177195	0.00620196	0.00507398	0.811838	-0.275038	0.162096	0.0917881	1	0.272842	0.0657148	4.69439e-05	0.00751102	0.0967083	0.0430008	0.0254138	1	0.0723628	-0.156806	0.154635	0.138704	0.176948	1	0.103191	0.0192335	0.169171	0.211246	0.812721	1	-0.0030572	0.0132036	0.817104	1	-0.0777699	-0.131081	0.14896	0.171092	0.739886	1	-0.205147	-0.214487	0.13913	0.173911	0.332033	1	-0.105012	0.218683
TNFSF13	0.712643	0.254998	0.614287	0.0590557	0.00626017	0	0	0.406418	0.156748	0.0105105	1	0.0719662	0.0655955	0.273857	1	0.0681051	0.0445925	0.127935	1	-0.109705	-0.0027664	0.157405	0.140871	0.700166	1	-0.0263749	0.567569	0.170239	0.216312	0.0124526	1	-0.01864	0.0138321	0.178964	1	-0.22636	-0.256542	0.156742	0.177635	0.311814	1	-0.259509	-0.414842	0.147869	0.183319	0.0789695	1	0.168421	0.203973
TNFSF14	0.51333	0.11105	0.396496	0.000893419	0.007873	0.909827	1	0.234288	0.155808	0.134894	1	0.274222	0.0665195	5.85138e-05	0.00936221	0.0475197	0.0503983	0.34662	1	0.0426605	-0.0739569	0.167004	0.15113	0.742207	1	-0.0209871	0.26426	0.172815	0.231173	0.446837	1	-0.0141706	0.0152815	0.354714	1	-0.0786886	-0.126148	0.179549	0.203346	0.824175	1	-0.367774	-0.421283	0.168247	0.211939	0.0794767	1	0.0132762	0.0409198
TRANCE	0.735315	0.140295	0.672508	-0.0256625	0.00668187	0.000194084	0.0310534	0.191873	0.16427	0.244671	1	0.294954	0.0673005	1.83399e-05	0.00293438	0.0461724	0.0452669	0.308712	1	-0.00896379	-0.158487	0.159964	0.143873	0.40634	1	0.149196	-0.350839	0.173131	0.218898	0.0649292	1	0.000861766	0.0138064	0.950286	1	0.0173567	-0.10268	0.160472	0.183771	0.587495	1	-0.0270512	0.0729097	0.150512	0.188122	0.730931	1	0.0251801	0.252792
TWEAK	0.572558	0.107374	0.469221	0.00756111	0.00773351	0.330056	1	0.331886	0.159121	0.038712	1	-0.104157	0.0673347	0.123685	1	0.0880436	0.0498692	0.07864	1	-0.243317	0.119752	0.167122	0.150791	0.0597603	1	0.182626	0.290699	0.17433	0.23078	0.372256	1	-0.029759	0.0151067	0.0500016	1	-0.0275813	-0.153388	0.176433	0.201013	0.600678	1	-0.400679	-0.371167	0.166672	0.208863	0.0576406	1	-0.0189107	0.129594
TXLNA	0.117801	0.0303277	0.0902089	-0.0028009	0.0082844	0.735561	1	0.0111366	0.144548	0.938701	1	0.156665	0.0651871	0.0173992	1	-0.018489	0.052424	0.724658	1	-0.0902243	-0.000428583	0.168296	0.152207	0.834859	1	-0.157725	-0.0546433	0.171935	0.237185	0.656167	1	0.00104523	0.0160786	0.948226	1	-0.0456404	-0.0581159	0.197206	0.216999	0.963596	1	-0.129109	-0.183271	0.190442	0.233591	0.72486	1	-0.306726	-0.35198
uPA	0.679055	0.149201	0.590779	0.0373289	0.00704311	4.98162e-07	7.97058e-05	0.170308	0.158947	0.285658	1	-0.118709	0.066289	0.0748621	1	0.13942	0.0466806	0.00308754	0.494006	0.196639	0.112158	0.160703	0.144815	0.472574	1	0.0259487	0.53647	0.170954	0.220831	0.0368386	1	-0.0244574	0.014181	0.0858869	1	-0.162966	-0.194747	0.161851	0.186036	0.551556	1	-0.21199	-0.276844	0.15184	0.19086	0.312315	1	-0.218865	-0.044537
VEGF_A	0.726383	0.089978	0.685709	0.0259495	0.00677846	0.000210958	0.0337533	0.24973	0.17248	0.149787	1	0.164621	0.0704339	0.0203444	1	0.081549	0.0467361	0.0822568	1	-0.230346	-0.161178	0.16667	0.14962	0.370048	1	0.047118	0.329216	0.181402	0.227948	0.323928	1	-0.00801122	0.0143288	0.576648	1	-0.129141	-0.327533	0.164866	0.188272	0.144396	1	-0.225451	-0.334392	0.154551	0.192424	0.216402	1	0.157137	0.258465
VEGFR_2	0.727232	0.101286	0.681201	-0.00430059	0.0066763	0.520829	1	-0.264464	0.16805	0.117654	1	0.215339	0.0687164	0.00197032	0.315251	0.025182	0.045798	0.582919	1	0.0525837	0.113404	0.162845	0.146272	0.727599	1	0.0452106	-0.434192	0.176922	0.222763	0.0717277	1	0.012854	0.0140197	0.360178	1	-0.0714353	-0.165064	0.16276	0.185511	0.618474	1	-0.0158277	0.0946891	0.152874	0.190186	0.691399	1	-0.0909681	0.0440351
VEGFR_3	0.789938	0.0677724	0.766554	0.0103991	0.0061552	0.094046	1	0.280013	0.174629	0.110879	1	0.164722	0.0687624	0.0173697	1	0.0436526	0.0429872	0.310971	1	-0.181411	0.0293678	0.158785	0.14217	0.245123	1	0.241984	0.231951	0.176626	0.216114	0.351782	1	-0.00481723	0.0132285	0.716112	1	-0.00918991	0.0385409	0.151465	0.174497	0.904845	1	-0.0430207	-0.174113	0.140426	0.17528	0.494707	1	-0.032858	0.0297231
VIM	0.437584	0.053894	0.331259	0.0142017	0.00836985	0.0919522	1	0.0871229	0.159045	0.584714	1	0.11502	0.0678801	0.0920473	1	0.0127685	0.0524811	0.807972	1	-0.141716	-0.308944	0.172161	0.155869	0.13952	1	-0.103887	0.0775327	0.176526	0.238631	0.721406	1	-0.0168942	0.0158759	0.288364	1	-0.260035	-0.163494	0.191455	0.214762	0.369675	1	-0.297283	-0.494622	0.180877	0.226362	0.0935877	1	0.196361	0.100785
WFDC2	0.819652	0.174474	0.774032	0.0513712	0.00569756	5.77316e-15	9.23706e-13	0.307747	0.163832	0.0622856	1	-0.0749141	0.064212	0.2445	1	-0.0365088	0.039869	0.360817	1	0.366555	-0.120987	0.147887	0.132355	0.000260605	0.0416967	0.0339784	0.240256	0.164927	0.201195	0.448066	1	-0.00187772	0.0122782	0.87861	1	-0.0262977	0.064932	0.140889	0.162839	0.656511	1	-0.222962	-0.30323	0.130434	0.163213	0.161438	1	-0.0753612	-0.0139833
WIF_1	0.737176	0.110944	0.704242	-0.00382837	0.00603905	0.527381	1	0.421961	0.168258	0.0132712	1	-0.170224	0.0680668	0.0130951	1	0.0219032	0.0437609	0.617185	1	0.384689	0.274239	0.159764	0.14248	0.0489189	1	-0.0480481	0.242012	0.176265	0.218451	0.361919	1	-0.00917483	0.0136457	0.502023	1	-0.0324395	-0.0584066	0.155163	0.177418	0.944062	1	-0.208257	-0.391539	0.145013	0.180433	0.0944557	1	0.174448	0.0859951
WISP_1	0.681201	0.15139	0.612844	0.0164276	0.00668367	0.0153414	1	0.612955	0.161229	0.00021397	0.0342351	0.139345	0.0673649	0.0398618	1	0.0248173	0.0463118	0.592509	1	-0.189475	-0.0721447	0.162049	0.145459	0.492504	1	-0.0584381	0.242971	0.174299	0.222609	0.376906	1	-0.0137847	0.0142417	0.334052	1	0.106787	0.189943	0.161562	0.184069	0.573166	1	-0.304873	-0.481502	0.152089	0.189478	0.0408955	1	0.0342336	0.0768332
XPNPEP2	0.9634	0.0421975	0.961788	0.00466938	0.00258038	0.0724171	1	0.200803	0.170045	0.23957	1	-0.00152851	0.040785	0.970142	1	0.00596226	0.0189804	0.753889	1	-0.115603	-0.0969524	0.0850439	0.074085	0.363864	1	-0.294192	-0.16382	0.108528	0.117636	0.022836	1	0.00272445	0.00612375	0.65705	1	0.0771405	0.130105	0.0676933	0.0786836	0.234252	1	0.0172358	-0.0693203	0.0597873	0.0737325	0.193704	1	-0.189136	-0.186681
[truncated: 20 more columns]

## Sheet: Descriptions
Variable	Description	Type of estimate	Comment
Age	Continous, in years	Per unit increase
Sex	Men (reference), Women	Categorical
BMI	Continous, scaled to mean 0 and standard deviation (SD) 1	Per 1SD increase
Physical activity	Continous, 1-5, ranging from no exercise to exercise ≥3 times a week	Per unit increase
Smoking	Non-smokers (reference), Ex-smokers. Smokers	Categorical
Snus	Non-user (reference), Ex-users, Current user	Categorical
Alcohol intake	Continous, grams/day	Per unit increase
Beer intake, 2.1 % alc/vol	Zero intake (reference), <Median intake , ≥Median intake	Categorical	Fit in seperate models replacing Alcohol intake
Beer intake, 2.8-3.5% alc/vol	Zero intake (reference), <Median intake , ≥Median intake	Categorical	Fit in seperate models replacing Alcohol intake
Beer intake, ≥4.5% alc/vol	Zero intake (reference), <Median intake , ≥Median intake	Categorical	Fit in seperate models replacing Alcohol intake
Wine	Zero intake (reference), <Median intake , ≥Median intake	Categorical	Fit in seperate models replacing Alcohol intake
Spirits	Zero intake (reference), <Median intake , ≥Median intake	Categorical	Fit in seperate models replacing Alcohol intake
Unhealthy lifestyle score	0-4, score ranging from healthy to unhealthy	Per unit increase	Fit in seperate models replacing BMI, smoking, and Alcohol intake
Parameter	Description
Rc2	Variance explained by random factors
Rm2	Variance explained by fixed factors
ICC	Intraclass correlation coefficient
Beta	Regression coefficient from linear mixed models interpreted as standard deviation difference in protein levels compared to exposure reference group (categorical exposures) or per exposure unit increase in (for continuous exposures), adjusted for case status, background variables, and lifestyle variables as fixed factors, and participant and case set as random factors.
SE	Standard error
P	P-value from test of contribution of each lifestyle variable to protein variance using an analysis of variance approach with Satterthwaite approximation for degrees of freedom
P-adjusted	Bonferroni-adjusted P-value, nominal threshold: 0.05/160 = 3.125E-4
