# Supplementary material for: Targeted plasma proteomics identifies a novel, robust association between cornulin and Swedish moist snuff
Source: Sci Rep. 2018 Feb 2;8:2320. doi: 10.1038/s41598-018-20794-3 (PMC5797131; doi:10.1038/s41598-018-20794-3)
Supplement: Supplementary file 3 — Supplementary Dataset 2 [file 41598_2018_20794_MOESM3_ESM.xlsx]

## Sheet: Results by case status
				All (n=138)			Controls (n=69)			Prospective CRC cases (n=69)
Protein	Variable	Estimate	Significant_All	Beta	SE	P	Beta	SE	P	Beta	SE	P	P-heterogeneity	P-heterogeneity adjusted
CD5	Smoking	Smoker	FALSE	-0.0108852	0.162804	0.810369	0.561758	0.229321	0.0200674	-0.694145	0.219553	0.00677371	6.60602e-05	0.0105696
CXCL6	Unhealthy lifestyle score	Per unit increase	FALSE	-0.0552551	0.0792392	0.486274	0.253248	0.109521	0.0223598	-0.355807	0.113296	0.002115	0.000109122	0.0174595
TWEAK	Age	Per unit increase	FALSE	0.00756111	0.00773351	0.330056	0.0280621	0.00871079	0.00171684	-0.0227656	0.010713	0.0354504	0.000231975	0.037116
ANXA1	Sex	Female	FALSE	-0.0789805	0.211197	0.709356	-0.537778	0.261988	0.0452033	0.764073	0.264545	0.00525653	0.000276604	0.0442567
uPA	Unhealthy lifestyle score	Per unit increase	FALSE	-0.156341	0.0758113	0.0402165	0.0731339	0.105103	0.487779	-0.462047	0.10539	2.51979e-05	0.000282792	0.0452466
CXCL6	Smoking	Smoker	FALSE	-0.309813	0.167756	0.153658	0.344103	0.239569	0.284085	-0.845924	0.233738	0.000841255	0.000363455	0.0581528
hGDNF	Age	Per unit increase	FALSE	0.0145225	0.00789929	0.0686974	0.0364726	0.00915201	0.00012933	-0.0150724	0.0113121	0.185052	0.000386407	0.0618251
IL_17C	Smoking	Smoker	FALSE	-0.0504638	0.191561	0.104863	0.618197	0.26053	0.00225462	-0.614349	0.246827	0.042429	0.000590321	0.0944514
uPA	Smoking	Smoker	FALSE	0.196639	0.160703	0.472574	0.664194	0.226569	0.00696936	-0.397121	0.220678	0.0498114	0.000696705	0.111473
CPE	Unhealthy lifestyle score	Per unit increase	FALSE	-0.175006	0.0788885	0.027418	0.0754006	0.109737	0.493229	-0.447094	0.109891	8.33387e-05	0.000759581	0.121533
MSLN	Age	Per unit increase	TRUE	0.025258	0.00462384	3.76662e-07	0.0140074	0.00484229	0.0048888	0.0450233	0.00826171	3.28208e-07	0.000853183	0.136509
TFPI_2	Smoking	Smoker	FALSE	-0.108442	0.160646	0.545376	0.323756	0.214805	0.313791	-0.690834	0.223377	0.00303838	0.000990147	0.158424
FASLG	Unhealthy lifestyle score	Per unit increase	TRUE	-0.271018	0.0680248	8.833e-05	-0.0963874	0.0941382	0.307766	-0.525461	0.0958756	2.10131e-07	0.00120391	0.192626
TFPI_2	Unhealthy lifestyle score	Per unit increase	FALSE	-0.138223	0.0745695	0.0649466	0.0638041	0.0977536	0.515078	-0.406171	0.107914	0.000261659	0.00123558	0.197693
CXCL10	Snus	User	FALSE	-0.274653	0.168715	0.210445	-0.752488	0.227598	0.00235589	0.335529	0.252812	0.408792	0.0013794	0.220705
TNFRSF4	Smoking	Smoker	FALSE	0.187455	0.161223	0.495364	0.588762	0.218625	0.0272517	-0.433684	0.237523	0.147095	0.00139833	0.223733
SEZ6L	Age	Per unit increase	FALSE	0.0111395	0.00619429	0.0749599	0.0292695	0.00711996	8.86469e-05	-0.0058113	0.00902279	0.520817	0.00155409	0.248655
LYPD3	Unhealthy lifestyle score	Per unit increase	FALSE	-0.13459	0.0699173	0.0553459	0.0610296	0.102466	0.552466	-0.361233	0.0900779	0.000102509	0.00158647	0.253836
MK	Unhealthy lifestyle score	Per unit increase	FALSE	-0.0336638	0.0766549	0.660945	0.18106	0.101148	0.0757942	-0.288845	0.110394	0.0101743	0.0016985	0.27176
CD48	Unhealthy lifestyle score	Per unit increase	FALSE	-0.102963	0.0697284	0.140998	0.118527	0.103055	0.252156	-0.30298	0.0897878	0.000989812	0.00196526	0.314441
ADAM_TS.15	Unhealthy lifestyle score	Per unit increase	FALSE	0.0618567	0.0807256	0.44427	0.27098	0.111687	0.0166987	-0.214502	0.112533	0.0590604	0.00201384	0.322214
IL_17C	Smoking	Ex-smoker	FALSE	0.292562	0.171312	0.104863	0.841655	0.238035	0.00225462	-0.131072	0.219375	0.042429	0.00262643	0.420229
FGF_5	Spirits	≥Median intake	FALSE	0.265588	0.225634	0.146109	-0.627579	0.326528	0.159368	0.633865	0.296813	0.0180819	0.00266802	0.426884
CD244	Unhealthy lifestyle score	Per unit increase	FALSE	-0.0817548	0.0815527	0.31717	0.139579	0.109921	0.206509	-0.330387	0.112951	0.00423243	0.00285175	0.456279
CCL25	Beer, 2.8-3.5% alc/vol	<Median intake	FALSE	-0.286711	0.132898	0.0812676	0.111399	0.174753	0.734137	-0.642964	0.189699	0.00416708	0.00315306	0.50449
TNFRSF19	Age	Per unit increase	FALSE	0.0215767	0.0063693	0.000850412	0.0390851	0.0074947	1.24305e-06	0.00331607	0.0102638	0.747213	0.00332	0.5312
5'_NT	Unhealthy lifestyle score	Per unit increase	FALSE	0.0325494	0.0801899	0.68516	0.269832	0.11273	0.0181767	-0.202751	0.115714	0.0821622	0.00342601	0.548162
CD48	Smoking	Smoker	FALSE	0.0142123	0.14973	0.457437	0.524458	0.220144	0.0331197	-0.330324	0.196969	0.246479	0.00368713	0.589941
IL_6	Spirits	<Median intake	FALSE	0.175144	0.183558	0.600581	0.585651	0.244079	0.0590794	-0.433637	0.259609	0.197838	0.00390462	0.624738
CD70	Wine	≥Median intake	FALSE	-0.0370147	0.176594	0.245237	0.384598	0.296188	0.00766654	-0.519391	0.192572	0.0285195	0.00396268	0.634028
LYPD3	Snus	Ex-user	FALSE	0.379494	0.20742	0.189658	0.720246	0.29896	0.0487225	-0.380746	0.288031	0.401891	0.00404001	0.646401
TWEAK	Unhealthy lifestyle score	Per unit increase	FALSE	-0.26086	0.0777682	0.000928226	-0.0193879	0.105256	0.85414	-0.443265	0.105789	5.91054e-05	0.00410656	0.657049
ANXA1	Beer, 2.8-3.5% alc/vol	<Median intake	FALSE	-0.256358	0.246596	0.395006	-1.0051	0.297332	0.0016596	0.176444	0.341165	0.84938	0.00480689	0.769102
CD48	Wine	<Median intake	FALSE	-0.0463596	0.133711	0.0416611	-0.45438	0.199377	2.2127e-05	0.266246	0.161781	0.108977	0.00488432	0.781491
hK11	Age	Per unit increase	FALSE	0.0216265	0.00641296	0.000888449	0.0389685	0.00848284	1.31761e-05	0.00407278	0.00914081	0.656825	0.00503381	0.80541
SYND1	Beer, ≥4.5% alc/vol	Beer_4.5.1	FALSE	-0.0103009	0.173011	0.598868	0.468839	0.228497	0.123475	-0.443886	0.236821	0.0106546	0.00537393	0.859829
CST5	Smoking	Smoker	FALSE	-0.113305	0.146043	0.621077	0.256951	0.196522	0.403178	-0.565581	0.222564	0.0104154	0.00558632	0.893811
GZMH	Physical activity	Per unit increase	FALSE	0.134025	0.0481547	0.00578069	0.0318212	0.0636058	0.617787	0.293183	0.0707401	6.28615e-05	0.00569624	0.911398
IFN_gamma_R1	Wine	≥Median intake	TRUE	-0.00562054	0.183602	9.25394e-05	0.419734	0.251979	1.19003e-05	-0.563314	0.255733	0.0231888	0.00581987	0.931179
ANXA1	Beer, 2.8-3.5% alc/vol	≥Median intake	FALSE	-0.422145	0.311027	0.395006	-1.39661	0.394402	0.0016596	0.0531138	0.389687	0.84938	0.00586277	0.938043
AR	Wine	<Median intake	FALSE	-0.333723	0.173388	0.00451644	0.215248	0.26122	0.339847	-0.762354	0.244933	0.00119076	0.00624202	0.998723
SCF	Beer, 2.1% alc/vol	<Median intake	FALSE	-0.293158	0.158036	0.0773347	0.23643	0.24125	0.518393	-0.61934	0.200498	0.00342207	0.00628919	1
LYN	Unhealthy lifestyle score	Per unit increase	FALSE	-0.019615	0.0795263	0.80544	0.184351	0.110379	0.0978774	-0.24254	0.111479	0.0320804	0.00647382	1
CCL25	Beer, 2.1% alc/vol	<Median intake	FALSE	0.107084	0.14255	0.593094	-0.375283	0.215016	0.110196	0.398722	0.193977	0.117269	0.0069213	1
CCL25	Beer, 2.8-3.5% alc/vol	≥Median intake	FALSE	-0.337268	0.164947	0.0812676	0.172038	0.220109	0.734137	-0.673368	0.244883	0.00416708	0.00713846	1
LY9	Snus	Ex-user	FALSE	0.601569	0.214628	0.0207353	0.868971	0.298027	0.0112874	-0.196335	0.316146	0.200403	0.00739324	1
IL_10RB	Smoking	Smoker	FALSE	-0.156848	0.161293	0.313882	0.166253	0.234258	0.198899	-0.661687	0.220182	0.0122336	0.00745734	1
TNFRSF9	Smoking	Smoker	FALSE	-0.0251973	0.160603	0.962425	0.404707	0.225069	0.160358	-0.460164	0.233567	0.130791	0.00763744	1
FR_alpha	Smoking	Smoker	FALSE	0.0460682	0.154471	0.594599	0.476174	0.211369	0.0141461	-0.328485	0.217232	0.278323	0.00765045	1
OPG	Snus	Ex-user	FALSE	0.317	0.20545	0.000754376	0.776548	0.271883	2.01294e-05	-0.351793	0.325611	0.218395	0.00781364	1
IL_7	Physical activity	Per unit increase	FALSE	0.00864474	0.0486746	0.859174	-0.0853904	0.0588768	0.149708	0.165864	0.0744524	0.0276709	0.00810533	1
TWEAK	Smoking	Ex-smoker	FALSE	0.119752	0.150791	0.0597603	-0.24477	0.226242	0.33307	0.496217	0.184462	1.455e-06	0.00931626	1
CXCL6	Wine	<Median intake	FALSE	-0.0684189	0.168858	0.896153	-0.575234	0.24202	0.0596071	0.295438	0.237183	0.458994	0.0094345	1
MUC_16	Wine	<Median intake	FALSE	0.0430651	0.168684	0.725421	0.462121	0.23792	0.151224	-0.418904	0.242666	0.153846	0.00949939	1
LAP.TGF_beta_1	Beer, 2.1% alc/vol	<Median intake	FALSE	0.022601	0.182174	0.962001	0.446731	0.246854	0.085729	-0.4801	0.26052	0.168073	0.00977511	1
hK14	Unhealthy lifestyle score	Per unit increase	FALSE	-0.0771475	0.0691004	0.265285	0.0701516	0.0916299	0.445315	-0.280899	0.100929	0.00617603	0.00986254	1
XPNPEP2	Smoking	Ex-smoker	FALSE	-0.0969524	0.074085	0.363864	-0.409193	0.139696	0.013291	0.0049835	0.0792071	0.497321	0.00990376	1
ERBB3	Unhealthy lifestyle score	Per unit increase	FALSE	0.086565	0.0787349	0.27272	0.271045	0.108432	0.0137439	-0.127733	0.113887	0.26437	0.0111878	1
Flt3L	Spirits	≥Median intake	FALSE	-0.103713	0.186947	0.844512	-0.752261	0.315323	0.0272883	0.229005	0.224301	0.493231	0.0112167	1
IL_17C	BMI	Per 1SD increase	FALSE	-0.0797733	0.075537	0.292552	-0.245985	0.0923833	0.00942674	0.123347	0.113915	0.282398	0.0113074	1
CD48	Snus	User	FALSE	-0.0368036	0.166551	0.0105968	-0.540466	0.227423	0.00377418	0.258494	0.240595	0.412621	0.011341	1
LYPD3	Age	Per unit increase	FALSE	-0.00936101	0.00628039	0.139226	0.00550567	0.00790182	0.487765	-0.0228224	0.0079485	0.00501746	0.011361	1
MMP_10	BMI	Per 1SD increase	FALSE	-0.147747	0.0691503	0.03393	-0.261532	0.0866747	0.00328044	0.0989182	0.114366	0.38911	0.0115723	1
PODXL	Beer, ≥4.5% alc/vol	Beer_4.5.1	FALSE	0.00955618	0.185923	0.832564	0.448744	0.252373	0.206262	-0.464264	0.261549	0.108356	0.0120041	1
ICOSLG	Beer, ≥4.5% alc/vol	Beer_4.5.1	FALSE	0.298609	0.193952	0.193297	0.797467	0.278487	0.00929579	-0.15974	0.260449	0.685329	0.0120342	1
IL_8	Age	Per unit increase	TRUE	0.0385613	0.00753172	6.2023e-07	0.0220722	0.00961841	0.023809	0.0588638	0.0111025	4.73198e-07	0.0121912	1
CCL25	Beer, 2.1% alc/vol	≥Median intake	FALSE	0.0282854	0.162841	0.593094	-0.516653	0.24337	0.110196	0.281433	0.225675	0.117269	0.0122658	1
IL_10	Snus	User	FALSE	0.0520446	0.185679	0.660288	-0.354085	0.246626	0.3013	0.592959	0.28694	0.0936523	0.0123117	1
PODXL	Unhealthy lifestyle score	Per unit increase	FALSE	-0.067413	0.0775235	0.38535	0.112032	0.105288	0.289234	-0.277437	0.114699	0.0169874	0.0123661	1
S100A11	Wine	≥Median intake	FALSE	-0.126963	0.208168	0.501927	0.391127	0.29453	0.0901099	-0.637205	0.287003	0.0889892	0.0123851	1
CEACAM5	Snus	Ex-user	FALSE	-0.157496	0.236496	0.333968	0.459913	0.31867	0.185169	-0.740993	0.369898	0.119399	0.0124749	1
NT_3	Beer, ≥4.5% alc/vol	Beer_4.5.1	FALSE	-0.0124706	0.171287	0.780631	-0.38984	0.253853	0.306348	0.452749	0.231696	0.126476	0.0124791	1
AXIN1	Beer, 2.1% alc/vol	<Median intake	FALSE	0.0441934	0.196098	0.9696	0.515552	0.289332	0.0437743	-0.456831	0.265108	0.125006	0.0125907	1
VEGFR_2	Alcohol intake	Per unit increase	FALSE	0.012854	0.0140197	0.360178	0.0632714	0.0261473	0.0168814	-0.0140166	0.0170637	0.413038	0.0127914	1
CXCL1	Smoking	Smoker	FALSE	-0.1334	0.169721	0.500594	0.320196	0.232611	0.1133	-0.509144	0.244537	0.116232	0.0130409	1
IL_6	Snus	User	FALSE	-0.140254	0.17286	0.683354	-0.518977	0.228767	0.0534418	0.321854	0.250169	0.343862	0.0131208	1
5'_NT	Smoking	Smoker	FALSE	-0.140664	0.16842	0.705875	0.327201	0.245154	0.271351	-0.509798	0.238618	0.0681009	0.0140227	1
CCL3	Sex	Female	FALSE	-0.0290884	0.16927	0.863798	-0.361562	0.228534	0.118099	0.418447	0.227413	0.069644	0.0143932	1
CXCL1	Spirits	<Median intake	FALSE	0.0905596	0.167329	0.186759	0.369493	0.224131	0.0530836	-0.453383	0.258926	0.190001	0.0146175	1
TWEAK	Smoking	Smoker	FALSE	-0.243317	0.167122	0.0597603	0.0402861	0.23569	0.33307	-0.682977	0.207185	1.455e-06	0.0147083	1
5'_NT	Smoking	Ex-smoker	FALSE	-0.0714506	0.151156	0.705875	0.348433	0.230151	0.271351	-0.3931	0.200693	0.0681009	0.0151667	1
RSPO3	Wine	<Median intake	FALSE	0.254927	0.165341	0.202601	-0.252854	0.221201	0.407316	0.44223	0.237479	0.160067	0.0152123	1
IL_8	Alcohol intake	Per unit increase	FALSE	-0.0138897	0.0155598	0.372869	-0.0760121	0.0272918	0.00613979	0.00141723	0.0183894	0.938696	0.0153655	1
ADAM_TS.15	Smoking	Smoker	FALSE	-0.0958117	0.165038	0.746519	0.260398	0.241921	0.312739	-0.523128	0.222044	0.0620015	0.0153871	1
STAMPB	Beer, 2.1% alc/vol	<Median intake	FALSE	-0.0770791	0.194241	0.834066	0.396711	0.287545	0.14569	-0.549307	0.267074	0.0572305	0.015654	1
DNER	Spirits	<Median intake	FALSE	-0.185226	0.150623	0.155479	-0.536975	0.203846	0.0257888	0.188805	0.22153	0.584021	0.0157708	1
DKN1A	Beer, 2.1% alc/vol	<Median intake	FALSE	-0.0923351	0.196917	0.733736	0.338453	0.287351	0.0916315	-0.601539	0.270036	0.0714905	0.0159957	1
TLR3	Snus	Ex-user	FALSE	0.112672	0.150384	0.490191	0.436541	0.245076	0.132305	-0.257769	0.183993	0.376894	0.0160269	1
FGF_21	Beer, 2.1% alc/vol	≥Median intake	FALSE	0.345248	0.183914	0.07991	0.843769	0.273091	0.0014877	-0.0663227	0.262245	0.956544	0.0160681	1
TNFRSF4	Unhealthy lifestyle score	Per unit increase	FALSE	0.0640549	0.0726935	0.379055	0.220449	0.0939223	0.0204642	-0.126358	0.110682	0.255684	0.0166555	1
TCL1A	Spirits	≥Median intake	FALSE	-0.158516	0.209786	0.334593	0.457751	0.330264	0.17029	-0.552387	0.265487	0.119148	0.0171311	1
IL_15RA	Wine	≥Median intake	FALSE	-0.0583749	0.192438	0.280475	0.564615	0.321769	0.00478387	-0.382596	0.234396	0.173813	0.017337	1
SCF	Spirits	≥Median intake	FALSE	-0.202136	0.208884	0.48927	0.42415	0.328574	0.161893	-0.560455	0.251807	0.0784194	0.0173759	1
LY9	Unhealthy lifestyle score	Per unit increase	FALSE	-0.0847803	0.0734461	0.24943	0.0451284	0.104752	0.667302	-0.285559	0.0991573	0.00466021	0.0175753	1
CXCL1	Wine	<Median intake	FALSE	0.0696104	0.163925	0.874197	-0.244491	0.222787	0.476634	0.547344	0.250146	0.0881947	0.0176037	1
HGF	Beer, ≥4.5% alc/vol	Beer_4.5.2	FALSE	0.147686	0.196983	0.590639	-0.302937	0.271974	0.359555	0.618895	0.279188	0.085809	0.0180242	1
MMP_10	Snus	User	FALSE	-0.0840687	0.180377	0.240924	-0.424552	0.238147	0.106784	0.421655	0.269568	0.0926338	0.018337	1
CYR61	Age	Per unit increase	FALSE	0.0149861	0.0070409	0.0353441	0.0314068	0.0089541	0.000677511	-0.000373329	0.0103804	0.971373	0.0184542	1
GPNMB	Wine	≥Median intake	FALSE	0.202064	0.176301	0.0541786	0.603569	0.272323	0.00050049	-0.197285	0.219196	0.666736	0.0190924	1
BDNF	Beer, 2.1% alc/vol	≥Median intake	FALSE	-0.107383	0.149356	0.759005	-0.395798	0.194236	0.0264298	0.308068	0.229392	0.403874	0.0191812	1
LAP.TGF_beta_1	Snus	Ex-user	FALSE	0.42193	0.237917	0.207464	0.813572	0.301779	0.0079138	-0.325068	0.383527	0.395007	0.0192596	1
CYR61	Unhealthy lifestyle score	Per unit increase	FALSE	0.039017	0.0779082	0.616946	0.197319	0.105053	0.0626974	-0.159746	0.111037	0.15263	0.0192908	1
CPE	Wine	<Median intake	FALSE	-0.0400163	0.170224	0.510342	-0.464338	0.24077	0.035172	0.327	0.239256	0.33423	0.0194677	1
CXCL17	Wine	<Median intake	FALSE	-0.00539426	0.133996	0.441488	-0.355793	0.169056	0.0781564	0.210238	0.200092	0.228602	0.0194859	1
FR_gamma	Age	Per unit increase	FALSE	-0.00062415	0.00220615	0.777654	-0.00299557	0.00392874	0.447999	0.00232761	0.00130798	0.0797988	0.0194884	1
MK	Physical activity	Per unit increase	FALSE	0.0733947	0.0486603	0.132671	-0.0266148	0.0586921	0.651038	0.188365	0.0720502	0.0101916	0.0195711	1
LY9	Wine	≥Median intake	FALSE	0.0821383	0.177177	0.00946864	0.376656	0.260316	4.54603e-05	-0.381445	0.227695	0.200238	0.0198473	1
TXLNA	Beer, 2.1% alc/vol	<Median intake	FALSE	-0.0456404	0.197206	0.963596	0.398844	0.288135	0.0883345	-0.514065	0.269066	0.0824567	0.0200157	1
KLK13	Sex	Female	FALSE	-0.167643	0.170575	0.327346	0.105778	0.225207	0.639997	-0.646605	0.242306	0.00928673	0.0203539	1
CST5	Age	Per unit increase	TRUE	0.0308378	0.00571742	4.34444e-07	0.0403464	0.00616664	3.78555e-09	0.0155762	0.00881816	0.0801849	0.0204519	1
ICOSLG	Beer, ≥4.5% alc/vol	Beer_4.5.2	FALSE	0.405012	0.223965	0.193297	1.00168	0.328314	0.00929579	-0.0145584	0.29225	0.685329	0.020557	1
CCL20	Smoking	Smoker	FALSE	0.49519	0.171245	0.0112185	0.895643	0.244024	0.00176894	0.103186	0.240126	0.658694	0.0206269	1
CCL3	Alcohol intake	Per unit increase	FALSE	-0.00277333	0.0135999	0.838601	-0.0475497	0.0230887	0.041575	0.0186563	0.0170118	0.274807	0.0207486	1
TGFR_2	Beer, ≥4.5% alc/vol	Beer_4.5.1	FALSE	0.153211	0.161433	0.435066	0.537212	0.226209	0.0639758	-0.15784	0.198216	0.114113	0.0207909	1
PODXL	Alcohol intake	Per unit increase	FALSE	0.00111072	0.0147257	0.939939	0.0411472	0.0253709	0.107246	-0.0305664	0.0187766	0.105936	0.0208847	1
ERBB4	Snus	Ex-user	FALSE	0.443077	0.216169	0.00171978	0.747196	0.285916	0.00172624	-0.246951	0.33652	0.133889	0.0208911	1
MetAP.2	Unhealthy lifestyle score	Per unit increase	FALSE	0.0663355	0.0778968	0.395545	0.219684	0.110036	0.0485063	-0.134598	0.109233	0.22006	0.0210104	1
4E_BP1	Smoking	Ex-smoker	FALSE	-0.0122458	0.147563	0.676095	-0.27676	0.222904	0.297585	0.379254	0.197943	0.00845977	0.0210814	1
CD70	Smoking	Ex-smoker	FALSE	-0.10445	0.138876	0.571994	-0.418053	0.219422	0.1087	0.175237	0.156323	0.268668	0.0220254	1
ANXA1	Wine	<Median intake	FALSE	0.20148	0.268288	0.741205	0.923916	0.343768	0.0272825	-0.131759	0.366366	0.910972	0.0220261	1
ADAM.8	Unhealthy lifestyle score	Per unit increase	FALSE	0.0217995	0.0696145	0.754425	0.166998	0.0972328	0.088273	-0.145842	0.0972862	0.136342	0.0225958	1
DKN1A	Physical activity	Per unit increase	FALSE	-0.0171009	0.053125	0.747816	-0.116144	0.070712	0.102867	0.113798	0.0731712	0.122303	0.023084	1
ERBB4	Age	Per unit increase	FALSE	0.0218738	0.00617303	0.000577388	0.0330577	0.00737623	2.1642e-05	0.00586557	0.0094628	0.536614	0.0231031	1
CCL28	Age	Per unit increase	FALSE	0.0127326	0.00718557	0.0792693	0.0255293	0.00725817	0.000686983	-0.00342831	0.0113031	0.76215	0.0232099	1
CD160	Beer, 2.1% alc/vol	≥Median intake	FALSE	-0.206607	0.164646	0.389139	-0.525172	0.2386	0.0937764	0.204079	0.223785	0.588408	0.0232397	1
MetAP.2	Beer, 2.1% alc/vol	<Median intake	FALSE	-0.0713766	0.194976	0.847849	0.389638	0.287589	0.0459583	-0.503405	0.268955	0.125468	0.0232467	1
LAP.TGF_beta_1	Smoking	Smoker	FALSE	-0.149298	0.172007	0.68532	0.29154	0.232703	0.0603178	-0.438325	0.233824	0.0145526	0.0236958	1
RSPO3	Beer, ≥4.5% alc/vol	Beer_4.5.1	FALSE	0.234477	0.188854	0.00399306	0.632539	0.249629	0.00135589	-0.205556	0.275872	0.0609153	0.0241057	1
DLL1	Wine	≥Median intake	FALSE	-0.0281396	0.173504	0.0807145	0.323431	0.256406	0.0121196	-0.430806	0.225195	0.161654	0.0242416	1
CD207	Unhealthy lifestyle score	Per unit increase	FALSE	-0.00496027	0.0723275	0.945376	0.141622	0.09705	0.146876	-0.17867	0.104038	0.0882957	0.0243565	1
WIF_1	Smoking	Ex-smoker	FALSE	0.274239	0.14248	0.0489189	-0.0758346	0.219507	0.0686768	0.562057	0.181193	0.00952214	0.0243904	1
SEZ6L	Beer, ≥4.5% alc/vol	Beer_4.5.1	FALSE	0.00782475	0.159576	0.664799	0.360557	0.20829	0.228759	-0.319994	0.22147	0.0196373	0.0245013	1
WFDC2	Beer, ≥4.5% alc/vol	Beer_4.5.1	FALSE	-0.0753612	0.153693	0.778353	0.234808	0.199448	0.254972	-0.450004	0.232406	0.00478406	0.0250986	1
S100A4	Wine	≥Median intake	FALSE	-0.0470467	0.212636	0.78734	0.5168	0.334762	0.265752	-0.464179	0.282634	0.201193	0.0251266	1
TCL1A	Spirits	<Median intake	FALSE	0.0716885	0.153199	0.334593	0.417325	0.222549	0.17029	-0.267658	0.210852	0.119148	0.0253145	1
FR_alpha	Unhealthy lifestyle score	Per unit increase	FALSE	-0.0255909	0.0715474	0.72088	0.138556	0.0958641	0.150716	-0.174893	0.103982	0.0951863	0.0254411	1
ITGB5	Snus	Ex-user	FALSE	0.0901912	0.237234	0.912333	0.488298	0.320013	0.183378	-0.627364	0.387236	0.139656	0.0256227	1
PVRL4	Unhealthy lifestyle score	Per unit increase	FALSE	-0.151361	0.0783179	0.0543694	0.0137424	0.107969	0.898911	-0.331562	0.110915	0.00335955	0.0256725	1
PVRL4	Smoking	Smoker	FALSE	-0.189005	0.169695	0.197837	0.16381	0.242111	0.224085	-0.578767	0.23074	0.0448055	0.0256879	1
IL_18	Wine	<Median intake	FALSE	-0.112534	0.150888	0.67248	-0.418378	0.207569	0.0972623	0.2387	0.209746	0.219689	0.0257127	1
GPNMB	Smoking	Ex-smoker	FALSE	-0.118132	0.141891	0.491978	-0.433943	0.224716	0.158358	0.181635	0.173626	0.174109	0.0260013	1
IL_6	Spirits	≥Median intake	FALSE	0.0905078	0.242491	0.600581	0.48566	0.345957	0.0590794	-0.519483	0.321503	0.197838	0.0267882	1
TNFSF14	Alcohol intake	Per unit increase	FALSE	-0.0141706	0.0152815	0.354714	-0.0655487	0.0256304	0.011674	0.00407675	0.0195157	0.834888	0.0269728	1
AR	Wine	≥Median intake	FALSE	-0.705382	0.215426	0.00451644	-0.0801647	0.342522	0.339847	-1.06689	0.289383	0.00119076	0.0269741	1
CD207	Smoking	Smoker	FALSE	0.211138	0.159807	0.299107	0.526041	0.215656	0.00738221	-0.172328	0.23092	0.533382	0.0270156	1
ITGB5	Physical activity	Per unit increase	FALSE	-0.00140743	0.0523331	0.978566	-0.10496	0.0682316	0.126413	0.117407	0.0739103	0.115301	0.0270511	1
CCL4	Alcohol intake	Per unit increase	FALSE	-0.0213956	0.0132499	0.107898	-0.0630322	0.0229103	0.00693387	-0.000570587	0.0166463	0.972712	0.0273602	1
MCP_2	Beer, 2.1% alc/vol	<Median intake	FALSE	-0.12335	0.150317	0.0964575	0.135459	0.217036	0.219899	-0.518614	0.214223	0.050118	0.0280272	1
PD_L1	Alcohol intake	Per unit increase	FALSE	0.0171316	0.0152583	0.262662	-0.0266763	0.0235487	0.25954	0.0401189	0.019709	0.0439333	0.0281134	1
FASLG	Alcohol intake	Per unit increase	FALSE	0.00621723	0.0122935	0.613585	0.0422169	0.021927	0.056494	-0.015936	0.0152184	0.297021	0.028221	1
LAP.TGF_beta_1	Unhealthy lifestyle score	Per unit increase	FALSE	-2.9929e-05	0.0805231	0.999704	0.164562	0.108637	0.132282	-0.181654	0.114729	0.116265	0.0284347	1
MIA	Beer, 2.8-3.5% alc/vol	<Median intake	FALSE	-0.189935	0.144509	0.282702	0.135782	0.181163	0.312364	-0.443945	0.203292	0.0974893	0.0285632	1
CXCL9	Beer, 2.1% alc/vol	≥Median intake	FALSE	-0.146874	0.183083	0.592028	-0.605444	0.286495	0.0908706	0.192684	0.227449	0.576652	0.0286134	1
CCL25	Beer, ≥4.5% alc/vol	Beer_4.5.2	FALSE	0.0727813	0.17999	0.300065	-0.306028	0.256484	0.466792	0.474286	0.248577	0.0515363	0.0286215	1
4E_BP1	Beer, 2.1% alc/vol	<Median intake	FALSE	-0.217867	0.193267	0.464283	0.176807	0.295164	0.331376	-0.666382	0.258878	0.0386307	0.0286319	1
ADAM.8	Wine	<Median intake	FALSE	5.2317e-05	0.138083	0.746164	-0.270476	0.190432	0.0239912	0.311007	0.187363	0.0446835	0.0289176	1
CD5	Unhealthy lifestyle score	Per unit increase	FALSE	0.0391423	0.07541	0.60416	0.180005	0.105717	0.0909645	-0.144518	0.106088	0.175447	0.0289186	1
S100A11	Unhealthy lifestyle score	Per unit increase	FALSE	-0.00217573	0.081042	0.978604	0.179479	0.108404	0.100172	-0.163158	0.114922	0.158404	0.0289552	1
XPNPEP2	Age	Per unit increase	FALSE	0.00466938	0.00258038	0.0724171	0.0103178	0.00386	0.00912294	-0.000860687	0.00342366	0.802221	0.0292924	1
CCL23	Alcohol intake	Per unit increase	FALSE	-0.00868917	0.0144758	0.548987	-0.0588409	0.0262684	0.0267563	0.0113638	0.0191492	0.553906	0.0294401	1
FR_gamma	Beer, 2.1% alc/vol	≥Median intake	FALSE	-0.10787	0.0697364	0.0181951	-0.245859	0.143385	0.0759811	-0.034987	0.0373584	0.231543	0.0296024	1
MMP_1	Wine	≥Median intake	FALSE	-0.181274	0.186044	0.48765	0.340488	0.2681	0.161393	-0.449207	0.277052	0.25639	0.0297662	1
Flt3L	Beer, ≥4.5% alc/vol	Beer_4.5.1	FALSE	-0.197473	0.149821	0.0362365	0.268988	0.239332	0.145133	-0.383937	0.195825	0.0123381	0.0300692	1
CXCL10	Smoking	Smoker	FALSE	-0.104035	0.153233	0.061964	0.328655	0.211661	0.196127	-0.253596	0.215098	0.0800582	0.0308294	1
IL_12B	Snus	User	FALSE	-0.0595747	0.159704	0.367565	-0.38242	0.227566	0.0618388	0.318358	0.232467	0.393669	0.0309498	1
DNER	Unhealthy lifestyle score	Per unit increase	FALSE	-0.0609764	0.0720379	0.398085	0.0759183	0.0962705	0.431812	-0.234135	0.106914	0.0302914	0.0311416	1
AXIN1	Unhealthy lifestyle score	Per unit increase	FALSE	0.0222104	0.0794524	0.780122	0.186224	0.112555	0.100834	-0.151399	0.109838	0.170418	0.0315708	1
TLR3	Wine	≥Median intake	FALSE	-0.0563727	0.107133	0.225961	0.203068	0.17493	0.00710094	-0.252804	0.126278	0.0654462	0.0316136	1
FASLG	Beer, ≥4.5% alc/vol	Beer_4.5.1	FALSE	0.00467751	0.151455	0.456205	0.25003	0.187382	0.371623	-0.355594	0.211741	0.088811	0.0317958	1
FURIN	Wine	<Median intake	FALSE	0.0695927	0.140377	0.735675	-0.240108	0.198387	0.459073	0.364711	0.201738	0.115469	0.0324032	1
ABL1	Unhealthy lifestyle score	Per unit increase	FALSE	0.0551479	0.0789682	0.485789	0.215326	0.110558	0.0539564	-0.115552	0.109092	0.291448	0.0329677	1
TXLNA	Unhealthy lifestyle score	Per unit increase	FALSE	0.0482378	0.0792392	0.543393	0.210631	0.110809	0.0599863	-0.122176	0.110237	0.27061	0.0331602	1
EPHA2	Unhealthy lifestyle score	Per unit increase	FALSE	0.0808321	0.0793615	0.309432	0.239913	0.110224	0.0314123	-0.0951197	0.112523	0.399541	0.0333426	1
SCAMP3	Unhealthy lifestyle score	Per unit increase	FALSE	0.0459223	0.0794447	0.563896	0.207423	0.111114	0.0646546	-0.127747	0.112207	0.25779	0.0337345	1
MCP_2	Spirits	<Median intake	FALSE	0.14868	0.14729	0.558336	0.335014	0.197967	0.201546	-0.258296	0.213985	0.286731	0.0338331	1
SIRT2	Beer, 2.1% alc/vol	<Median intake	FALSE	-0.130287	0.193935	0.796276	0.294671	0.290806	0.236853	-0.539702	0.266562	0.096625	0.0340051	1
FGF_BP1	Unhealthy lifestyle score	Per unit increase	FALSE	-0.171345	0.0760051	0.0250015	-0.0118275	0.0944724	0.900566	-0.313828	0.111486	0.0056953	0.034205	1
ADAM_TS.15	Beer, 2.8-3.5% alc/vol	≥Median intake	FALSE	-0.378909	0.208469	0.12398	-0.0126352	0.3026	0.870711	-0.8763	0.286402	0.00488346	0.0342694	1
CXCL6	Alcohol intake	Per unit increase	FALSE	-0.0122	0.0149258	0.414564	-0.0601156	0.0265802	0.0253472	0.00837131	0.018572	0.652911	0.034363	1
TNFSF10	Physical activity	Per unit increase	FALSE	0.0967083	0.0430008	0.0254138	0.028324	0.0499701	0.572184	0.209797	0.0701189	0.00332246	0.0344151	1
EGF	Smoking	Ex-smoker	FALSE	-0.0478627	0.152953	0.764437	-0.301473	0.224011	0.0823123	0.31575	0.204176	0.288571	0.0348349	1
MIA	Alcohol intake	Per unit increase	FALSE	-0.0197509	0.0134901	0.144479	-0.0572887	0.0228051	0.0132954	0.00215576	0.0166036	0.896918	0.0348973	1
FGF_19	BMI	Per 1SD increase	FALSE	-0.229549	0.0672449	0.0007952	-0.126321	0.0868831	0.149578	-0.422818	0.11108	0.000236757	0.0351282	1
WISP_1	Physical activity	Per unit increase	FALSE	0.0248173	0.0463118	0.592509	-0.0580766	0.0573099	0.313135	0.130586	0.069075	0.0610519	0.0351732	1
CDCP1	Smoking	Smoker	FALSE	0.271008	0.144046	0.154944	0.534558	0.19705	0.0211208	-0.0762188	0.21347	0.228061	0.0352171	1
SIRT2	Unhealthy lifestyle score	Per unit increase	FALSE	0.0335648	0.078013	0.667498	0.183048	0.110952	0.101842	-0.143224	0.109332	0.192475	0.0353165	1
ERBB4	Beer, ≥4.5% alc/vol	Beer_4.5.1	FALSE	-0.123296	0.168343	0.74702	0.212116	0.219644	0.627938	-0.470734	0.240465	0.101676	0.0355291	1
CXCL9	Snus	User	FALSE	-0.179709	0.168372	0.357742	-0.436819	0.236133	0.0766587	0.260373	0.244745	0.566529	0.0355446	1
FR_alpha	Snus	User	FALSE	0.0151983	0.164907	0.563421	-0.27726	0.219087	0.153935	0.41473	0.246578	0.214204	0.0357849	1
BDNF	Snus	Ex-user	FALSE	0.311053	0.237202	0.365259	0.681399	0.302402	0.0719566	-0.363979	0.396604	0.644604	0.0360073	1
PD_L1	Spirits	<Median intake	FALSE	-0.0368851	0.174329	0.941043	0.345556	0.194833	0.0765231	-0.237266	0.272127	0.196502	0.0360391	1
ANXA1	Wine	≥Median intake	FALSE	0.141813	0.334234	0.741205	1.02449	0.431961	0.0272825	-0.0604165	0.44501	0.910972	0.0363184	1
IL_8	Spirits	<Median intake	FALSE	0.0230377	0.180618	0.838839	0.217291	0.245239	0.0269015	-0.459115	0.248921	0.0889894	0.0363783	1
MSLN	Beer, ≥4.5% alc/vol	Beer_4.5.1	FALSE	0.117594	0.127095	0.629387	0.344443	0.15806	0.023747	-0.178171	0.194486	0.0707553	0.0365235	1
CXCL6	Wine	≥Median intake	FALSE	-0.0247245	0.209782	0.896153	-0.613938	0.310094	0.0596071	0.219015	0.280262	0.458994	0.0366459	1
CCL3	Snus	User	FALSE	0.349035	0.176161	0.0578836	0.150182	0.232092	0.0751806	0.832123	0.254212	0.00585667	0.03711	1
CD244	Snus	Ex-user	FALSE	0.278602	0.24104	0.274194	0.572534	0.303581	0.0891645	-0.445166	0.392494	0.416134	0.0372735	1
TNFRSF6B	Beer, 2.8-3.5% alc/vol	<Median intake	FALSE	-0.25998	0.11446	0.0769783	-0.0419709	0.118184	0.936874	-0.453172	0.200135	0.0735718	0.037346	1
TCL1A	Sex	Female	FALSE	0.266042	0.168833	0.117211	-0.0415468	0.21988	0.850697	0.636356	0.240759	0.00989503	0.0376072	1
CEACAM5	Beer, 2.1% alc/vol	<Median intake	FALSE	-0.0213095	0.179599	0.855758	-0.562201	0.274628	0.101226	0.141292	0.245264	0.847224	0.0376975	1
EGF	Unhealthy lifestyle score	Per unit increase	FALSE	0.118976	0.0794645	0.135883	0.278273	0.109798	0.0126093	-0.0460347	0.111072	0.67948	0.0378451	1
TNFRSF19	Smoking	Smoker	FALSE	-0.414039	0.166691	0.0421781	-0.103798	0.230474	0.489833	-0.784779	0.23465	0.00452792	0.0379273	1
ABL1	Smoking	Ex-smoker	FALSE	0.0122071	0.153041	0.806118	-0.236536	0.221282	0.382979	0.367555	0.203964	0.090315	0.0381377	1
IL_12B	Unhealthy lifestyle score	Per unit increase	FALSE	-0.179219	0.0640546	0.00555754	-0.0493296	0.0917224	0.591669	-0.311957	0.0877841	0.000540952	0.0382964	1
CD6	Wine	≥Median intake	FALSE	-0.0542026	0.180132	0.00671909	0.384944	0.27737	0.00225435	-0.37626	0.241186	0.16177	0.0383434	1
CXCL5	Wine	<Median intake	FALSE	-0.0277557	0.161348	0.669385	-0.36806	0.228057	0.0982733	0.320971	0.242876	0.0726799	0.0383774	1
Beta_NGF	Unhealthy lifestyle score	Per unit increase	FALSE	-0.0561267	0.0754424	0.457561	0.113306	0.107784	0.295086	-0.196835	0.104686	0.0622794	0.0386168	1
STAMPB	Unhealthy lifestyle score	Per unit increase	FALSE	0.0575166	0.07869	0.465705	0.204979	0.111501	0.0686758	-0.117405	0.110263	0.288922	0.038888	1
RSPO3	Age	Per unit increase	FALSE	0.0270286	0.00749532	0.000446342	0.0421593	0.00852733	3.39199e-06	0.0154601	0.0109608	0.16081	0.0389657	1
DKN1A	Smoking	Ex-smoker	FALSE	0.054706	0.15472	0.921749	-0.194362	0.22585	0.507292	0.412422	0.205333	0.121644	0.0392232	1
TCL1A	Beer, 2.1% alc/vol	<Median intake	FALSE	-0.420361	0.155189	0.026429	0.0373798	0.243273	0.968157	-0.597488	0.211323	0.0143943	0.0394138	1
ABL1	Snus	Ex-user	FALSE	0.0569012	0.237543	0.828473	0.417852	0.306184	0.311083	-0.588879	0.382701	0.308931	0.0395487	1
MCP_2	Alcohol intake	Per unit increase	FALSE	-0.0114932	0.013396	0.391768	-0.0473327	0.0222244	0.0353346	0.0104379	0.0171922	0.544849	0.0397667	1
SCAMP3	Physical activity	Per unit increase	FALSE	-0.0229937	0.0528391	0.663851	-0.12391	0.0711101	0.0837908	0.0874203	0.0745898	0.244139	0.0402992	1
ABL1	Physical activity	Per unit increase	FALSE	-0.0424061	0.0526397	0.421314	-0.135736	0.0692231	0.0520009	0.0694731	0.0726834	0.340918	0.040732	1
TXLNA	Physical activity	Per unit increase	FALSE	-0.018489	0.052424	0.724658	-0.116615	0.0706764	0.10137	0.0904799	0.0725417	0.214503	0.0408057	1
CXCL6	Beer, 2.1% alc/vol	<Median intake	FALSE	-0.30531	0.174282	0.213186	0.123194	0.263151	0.895434	-0.603967	0.241615	0.0453979	0.0409166	1
CRNN	Beer, 2.8-3.5% alc/vol	≥Median intake	FALSE	-0.226962	0.213457	0.00986839	0.289559	0.269687	0.000241082	-0.465013	0.333231	0.291814	0.0409387	1
CEACAM1	Beer, ≥4.5% alc/vol	Beer_4.5.1	FALSE	-0.022436	0.188201	0.838537	0.36521	0.261131	0.280007	-0.395345	0.265794	0.321118	0.0410944	1
GPC1	Wine	≥Median intake	FALSE	-0.050078	0.176887	0.00148182	0.362542	0.266013	0.0133646	-0.357815	0.233818	0.0383389	0.0419253	1
CD160	Beer, ≥4.5% alc/vol	Beer_4.5.1	FALSE	-0.0632146	0.155244	0.118006	0.253188	0.216372	0.394672	-0.355694	0.208793	0.0280966	0.0428676	1
Flt3L	Smoking	Smoker	FALSE	-0.0526244	0.146556	0.570545	0.212812	0.221045	0.344542	-0.392293	0.208377	0.174247	0.0429056	1
TNFSF14	Snus	Ex-user	FALSE	0.26426	0.231173	0.446837	0.644622	0.29687	0.0363129	-0.338761	0.385305	0.661715	0.0431132	1
MK	Smoking	Ex-smoker	FALSE	-0.0330502	0.147304	0.857482	-0.278691	0.214001	0.18403	0.297895	0.198872	0.0621712	0.0432183	1
Beta_NGF	BMI	Per 1SD increase	FALSE	-0.0106471	0.0694911	0.878364	0.114113	0.094263	0.228833	-0.172126	0.105849	0.106369	0.0434167	1
IL_17C	Age	Per unit increase	FALSE	-0.000380784	0.00835863	0.963711	-0.0192495	0.010847	0.0794006	0.0119036	0.0120691	0.326279	0.0438592	1
FGF_23	Wine	≥Median intake	FALSE	-0.0371487	0.212116	0.899668	0.358339	0.310286	0.504161	-0.472106	0.278871	0.208672	0.0439813	1
TGFA	Snus	Ex-user	FALSE	0.32698	0.239317	0.367685	0.590501	0.308417	0.0789289	-0.392359	0.394894	0.41617	0.0442161	1
CEACAM1	Beer, 2.1% alc/vol	<Median intake	FALSE	-0.098886	0.170685	0.731336	-0.474355	0.254056	0.17404	0.227689	0.239662	0.604752	0.0444078	1
TNFSF13	Beer, ≥4.5% alc/vol	Beer_4.5.1	FALSE	0.168421	0.170317	0.566249	0.51188	0.249296	0.0957387	-0.169788	0.231137	0.32119	0.0444554	1
CD27	Snus	User	FALSE	0.242157	0.178814	0.400813	-0.0919696	0.241256	0.86945	0.633017	0.268966	0.0555914	0.0447023	1
CD244	Smoking	Smoker	FALSE	-0.220017	0.173731	0.445646	0.136398	0.236532	0.0798106	-0.538017	0.240263	0.0131937	0.0449015	1
EPHA2	Wine	≥Median intake	FALSE	0.010517	0.214702	0.0322492	0.450875	0.325634	0.0028298	-0.410302	0.284453	0.35182	0.0450341	1
CCL3	Smoking	Smoker	FALSE	-0.091834	0.15988	0.847471	0.259967	0.21857	0.42597	-0.35427	0.219905	0.242372	0.0451002	1
NT_3	Beer, 2.8-3.5% alc/vol	≥Median intake	FALSE	-0.207263	0.181389	0.504685	0.118398	0.255197	0.873594	-0.619212	0.267537	0.0652661	0.0455164	1
ERBB2	Age	Per unit increase	FALSE	0.0106613	0.00675357	0.117279	0.0235216	0.00790859	0.00375901	-0.00171911	0.0106469	0.871996	0.0455975	1
IL_8	Beer, 2.8-3.5% alc/vol	<Median intake	FALSE	-0.362728	0.177787	0.123213	-0.641857	0.239358	0.0281055	0.0266019	0.240106	0.943417	0.0457943	1
ANXA1	BMI	Per 1SD increase	FALSE	0.0239643	0.0856086	0.780134	0.112623	0.104266	0.284548	-0.20673	0.128041	0.111251	0.046339	1
SYND1	Unhealthy lifestyle score	Per unit increase	FALSE	-0.11072	0.0755672	0.144056	0.0202139	0.102798	0.844415	-0.274767	0.107482	0.0117144	0.0468202	1
RET	Wine	<Median intake	FALSE	-0.321843	0.162984	0.0035209	-0.550144	0.237899	6.2506e-05	0.120583	0.254409	0.793926	0.0470058	1
CEACAM1	Wine	<Median intake	FALSE	0.0529799	0.164885	0.0593748	-0.349102	0.231377	0.0066794	0.278811	0.236857	0.229753	0.0474621	1
CPE	Beer, ≥4.5% alc/vol	Beer_4.5.1	FALSE	-0.141239	0.193736	0.765118	0.235081	0.269048	0.622037	-0.520089	0.270203	0.157347	0.047651	1
IL_12B	Smoking	Smoker	TRUE	-0.359711	0.138933	4.05422e-05	-0.021706	0.207502	0.0800088	-0.571361	0.188084	0.000117051	0.0477243	1
ERBB2	Wine	<Median intake	FALSE	-0.209915	0.151836	0.0221294	-0.537538	0.19402	2.90241e-05	0.0237783	0.226367	0.98343	0.0477956	1
CD27	Smoking	Smoker	FALSE	-0.157586	0.159432	0.144225	0.119096	0.227258	0.399935	-0.505015	0.223039	0.0551211	0.048037	1
PVRL4	Beer, ≥4.5% alc/vol	Beer_4.5.1	FALSE	0.0633307	0.185454	0.892731	0.344934	0.258408	0.239248	-0.350372	0.251148	0.25953	0.0482574	1
ANXA1	Snus	Ex-user	FALSE	0.607016	0.370336	0.21496	0.46763	0.381142	0.247467	2.38711	0.919226	0.0300544	0.0487539	1
SYND1	Age	Per unit increase	FALSE	0.012019	0.00646921	0.0658468	0.0235783	0.0077078	0.00290894	-0.000347861	0.00972202	0.97152	0.0492398	1
IL_17A	Spirits	≥Median intake	FALSE	0.131025	0.305027	0.576614	-0.747838	0.495441	0.324615	0.460672	0.392383	0.492645	0.0496713	1
STAMPB	Beer, 2.8-3.5% alc/vol	<Median intake	FALSE	-0.19011	0.185929	0.399886	-0.286533	0.259221	0.524802	0.312449	0.260987	0.474987	0.0498547	1
FADD	Beer, 2.8-3.5% alc/vol	<Median intake	FALSE	-0.175749	0.18337	0.203112	-0.342435	0.267171	0.400508	0.321015	0.267932	0.232266	0.0504392	1
CXCL17	Wine	≥Median intake	FALSE	0.142146	0.16357	0.441488	-0.196918	0.211227	0.0781564	0.405603	0.236465	0.228602	0.0507035	1
FGF_BP1	BMI	Per 1SD increase	TRUE	-0.297791	0.067684	1.7145e-05	-0.189039	0.0862896	0.03055	-0.458794	0.108337	4.81843e-05	0.0513457	1
IL_17A	BMI	Per 1SD increase	FALSE	-0.0217569	0.0804762	0.787283	-0.17943	0.100423	0.0782107	0.138234	0.138696	0.322168	0.0513805	1
4E_BP1	Unhealthy lifestyle score	Per unit increase	FALSE	0.0290152	0.0782746	0.711297	0.147606	0.110831	0.185771	-0.154268	0.112653	0.173213	0.0514986	1
CD40	Unhealthy lifestyle score	Per unit increase	FALSE	0.0277862	0.0804171	0.730029	0.17038	0.11121	0.128017	-0.138339	0.113385	0.225293	0.0515385	1
MMP_10	Beer, 2.1% alc/vol	≥Median intake	FALSE	-0.03286	0.207658	0.975077	0.212665	0.295508	0.68783	-0.540091	0.288187	0.143676	0.0516152	1
FASLG	Beer, 2.1% alc/vol	≥Median intake	FALSE	-0.0309582	0.159812	0.782301	-0.366684	0.206641	0.118412	0.202857	0.218875	0.636244	0.0518451	1
FASLG	Beer, 2.8-3.5% alc/vol	≥Median intake	FALSE	-0.243431	0.160527	0.1511	0.115857	0.185394	0.164952	-0.205691	0.243254	0.667614	0.0518752	1
FR_alpha	Spirits	<Median intake	FALSE	0.0303365	0.155844	0.661679	0.250391	0.206528	0.339818	-0.344387	0.230476	0.228863	0.0519077	1
EGF	Beer, 2.8-3.5% alc/vol	<Median intake	FALSE	-0.289791	0.186676	0.166129	-0.49056	0.254529	0.15895	0.182093	0.266566	0.491598	0.0526215	1
Gal_1	Age	Per unit increase	FALSE	0.0214114	0.00745802	0.00474391	0.0350085	0.00912979	0.000219109	0.00850872	0.0104833	0.418531	0.0533515	1
ERBB2	Unhealthy lifestyle score	Per unit increase	FALSE	0.143874	0.0768814	0.0624193	0.278591	0.102258	0.00730893	-0.0155308	0.112848	0.890756	0.0534136	1
FASLG	Wine	≥Median intake	FALSE	0.106646	0.16294	0.00220671	0.430386	0.204345	5.83943e-08	-0.141686	0.225024	0.8	0.0535121	1
GZMB	Physical activity	Per unit increase	FALSE	0.147931	0.0525286	0.00525035	0.0512454	0.0704899	0.468524	0.247555	0.0733612	0.00105459	0.0535881	1
MMP_1	Spirits	<Median intake	FALSE	0.0525102	0.154277	0.595598	0.210037	0.215855	0.510678	-0.373787	0.238803	0.110255	0.0537867	1
hK14	Beer, 2.8-3.5% alc/vol	≥Median intake	FALSE	-0.392041	0.16262	0.0292926	-0.100079	0.222553	0.775501	-0.719753	0.231839	0.0059456	0.0537933	1
CCL23	Physical activity	Per unit increase	FALSE	0.0284874	0.0487486	0.559496	0.131409	0.0627686	0.0383613	-0.0478806	0.0754422	0.526786	0.0539801	1
SYND1	Wine	<Median intake	FALSE	-0.0531554	0.151883	0.0829768	-0.394381	0.199728	0.000966884	0.134986	0.21319	0.468282	0.0544899	1
5'_NT	Wine	<Median intake	FALSE	0.0543822	0.171129	0.923685	-0.240392	0.258404	0.532517	0.430223	0.242902	0.212379	0.0545619	1
KLK13	Spirits	≥Median intake	FALSE	-0.179356	0.216255	0.400129	0.250126	0.341068	0.498592	-0.574659	0.27238	0.0893176	0.0546772	1
CD70	Snus	Ex-user	FALSE	0.509644	0.210816	0.0119525	0.870855	0.298009	0.00341313	0.106247	0.270623	0.925568	0.0547037	1
TGFR_2	Wine	≥Median intake	FALSE	0.11738	0.173575	0.018729	0.322464	0.24734	0.000107391	-0.254954	0.214903	0.430253	0.0547631	1
VIM	Beer, 2.8-3.5% alc/vol	<Median intake	FALSE	-0.297283	0.180877	0.0935877	-0.53857	0.246371	0.0324775	0.141473	0.265596	0.822356	0.0548004	1
GPNMB	Beer, ≥4.5% alc/vol	Beer_4.5.1	FALSE	-0.0531913	0.163866	0.919903	0.305615	0.244437	0.363934	-0.301274	0.200411	0.151484	0.0548376	1
FGF_5	Smoking	Ex-smoker	FALSE	-0.0580372	0.155679	0.932286	-0.405047	0.22503	0.175399	0.178614	0.207208	0.690004	0.0549922	1
CXCL17	Age	Per unit increase	TRUE	0.0642808	0.00566518	0	0.0546815	0.00609382	4.26326e-14	0.0746258	0.00945376	1.40976e-12	0.0551071	1
CASP_8	Snus	Ex-user	FALSE	0.0745525	0.241888	0.886468	0.380775	0.311159	0.432433	-0.58333	0.399719	0.34674	0.0551555	1
BDNF	Beer, ≥4.5% alc/vol	Beer_4.5.1	FALSE	0.127705	0.135529	0.443121	-0.195864	0.174808	0.381907	0.223012	0.197762	0.482488	0.055786	1
LYN	Beer, 2.1% alc/vol	<Median intake	FALSE	-0.00418702	0.194742	0.770969	0.382006	0.295112	0.310444	-0.38125	0.270328	0.1924	0.0557975	1
CD40	Smoking	Smoker	FALSE	-0.203092	0.172975	0.495213	0.202597	0.250607	0.357885	-0.442683	0.235369	0.0850818	0.0558411	1
CEACAM5	Beer, ≥4.5% alc/vol	Beer_4.5.1	FALSE	0.175399	0.199577	0.559822	-0.308004	0.293813	0.571221	0.440763	0.272493	0.214196	0.0558911	1
SLAMF1	Wine	≥Median intake	FALSE	-0.214446	0.199918	0.36084	0.123739	0.324053	0.695615	-0.619566	0.253087	0.00523663	0.0560218	1
AXIN1	Physical activity	Per unit increase	FALSE	-0.01166	0.0526827	0.825037	-0.105129	0.0712047	0.142204	0.0878766	0.0718991	0.223802	0.0564183	1
TNFRSF19	Unhealthy lifestyle score	Per unit increase	FALSE	-0.0983556	0.0760883	0.197263	0.0372367	0.0979426	0.704464	-0.245754	0.112567	0.0308116	0.056706	1
PPY	Beer, 2.8-3.5% alc/vol	<Median intake	FALSE	-0.138706	0.1032	0.365992	0.0663846	0.173972	0.590362	-0.337362	0.133093	0.0397428	0.0571702	1
hK14	Smoking	Smoker	FALSE	0.00959404	0.150014	0.970676	0.27609	0.2075	0.234559	-0.299823	0.221097	0.317078	0.0575033	1
OSM	Beer, 2.1% alc/vol	≥Median intake	FALSE	-0.264846	0.21062	0.429678	-0.100866	0.331202	0.473444	-0.782654	0.28239	0.0145568	0.0575214	1
4E_BP1	Alcohol intake	Per unit increase	FALSE	-0.00246547	0.0156037	0.874608	-0.046691	0.0278717	0.0966707	0.0172324	0.0188767	0.362977	0.0575476	1
IL_10RB	Spirits	≥Median intake	FALSE	-0.309022	0.201997	0.210711	-0.787697	0.328413	0.0459826	-0.00937249	0.246177	0.932417	0.0575708	1
AXIN1	Beer, 2.8-3.5% alc/vol	<Median intake	FALSE	-0.129764	0.188518	0.757639	-0.225335	0.260389	0.646213	0.35187	0.259066	0.396848	0.0580915	1
SEZ6L	Snus	User	FALSE	0.0633561	0.158256	0.29826	-0.277712	0.213903	0.0359424	0.315042	0.246817	0.439644	0.0583996	1
FGF_5	Wine	≥Median intake	FALSE	-0.057419	0.193143	0.670898	0.379918	0.273692	0.256957	-0.325274	0.264196	0.223125	0.0584364	1
MCP_2	Wine	<Median intake	FALSE	0.0749781	0.144127	0.641095	-0.109098	0.194056	0.739505	0.421186	0.211867	0.0344367	0.0588321	1
TRANCE	Wine	≥Median intake	FALSE	0.0816653	0.189675	0.744796	0.462512	0.291047	0.140388	-0.245336	0.24052	0.4359	0.0591637	1
CXCL9	Beer, ≥4.5% alc/vol	Beer_4.5.2	FALSE	-0.111727	0.205341	0.0535857	-0.489249	0.302894	0.274021	0.25043	0.255663	0.00261619	0.0591855	1
FASLG	Age	Per unit increase	TRUE	-0.0268415	0.0060278	1.98886e-05	-0.0163421	0.00701055	0.021925	-0.0366346	0.00853926	3.77186e-05	0.0592525	1
CD70	Beer, 2.8-3.5% alc/vol	<Median intake	FALSE	-0.045468	0.137315	0.284367	0.17131	0.214896	0.46876	-0.297448	0.158142	0.175736	0.0593142	1
STAMPB	Smoking	Ex-smoker	FALSE	-0.0110294	0.151774	0.932321	-0.206393	0.225458	0.168663	0.327788	0.203028	0.0343915	0.0600568	1
NT_3	Beer, 2.8-3.5% alc/vol	<Median intake	FALSE	-0.0975096	0.144167	0.504685	0.101691	0.203565	0.873594	-0.427617	0.207001	0.0652661	0.0613432	1
hK14	Wine	<Median intake	FALSE	-0.00740165	0.135417	0.657212	-0.222835	0.195993	0.407649	0.270748	0.18376	0.341328	0.0613919	1
uPA	Beer, ≥4.5% alc/vol	Beer_4.5.1	FALSE	-0.218865	0.178859	0.233068	0.0516726	0.257249	0.363733	-0.594313	0.242762	0.0386723	0.0614482	1
ADAM_TS.15	Beer, 2.8-3.5% alc/vol	<Median intake	FALSE	-0.332491	0.168184	0.12398	-0.0962487	0.247376	0.870711	-0.684203	0.218843	0.00488346	0.0615575	1
CD5	Snus	User	FALSE	-0.0183952	0.176938	0.133813	-0.307761	0.237028	0.0212208	0.343253	0.255456	0.39713	0.0615706	1
FADD	Snus	Ex-user	FALSE	0.0578	0.233474	0.608055	0.422797	0.310561	0.340265	-0.507235	0.388842	0.347478	0.0616342	1
MCP_1	Alcohol intake	Per unit increase	FALSE	-0.0183587	0.014899	0.219041	-0.0571292	0.0263576	0.0320009	0.00342536	0.0189044	0.856494	0.0616838	1
CEACAM5	Beer, ≥4.5% alc/vol	Beer_4.5.2	FALSE	0.25197	0.234022	0.559822	-0.345274	0.358933	0.571221	0.509625	0.303624	0.214196	0.0617845	1
CD207	Age	Per unit increase	FALSE	0.0161205	0.00592157	0.00705096	0.0253387	0.00730676	0.000807402	0.00356953	0.00912303	0.696396	0.0619527	1
CCL4	Wine	<Median intake	FALSE	-0.233657	0.144866	0.206989	-0.473983	0.202585	0.0684692	0.0742946	0.214549	0.600849	0.0625854	1
CPE	Physical activity	Per unit increase	FALSE	0.0645925	0.0493102	0.191364	-0.0247934	0.0633892	0.696418	0.153549	0.0734278	0.038486	0.0630183	1
hK8	Age	Per unit increase	FALSE	-0.00761621	0.00622856	0.222818	0.00270963	0.00906023	0.765516	-0.0202277	0.00858994	0.0205668	0.0630831	1
RSPO3	Beer, ≥4.5% alc/vol	Beer_4.5.2	FALSE	0.6433	0.22008	0.00399306	1.05767	0.291125	0.00135589	0.281827	0.303725	0.0609153	0.0635452	1
XPNPEP2	Smoking	Smoker	FALSE	-0.115603	0.0850439	0.363864	-0.364307	0.137425	0.013291	-0.073671	0.106647	0.497321	0.0640316	1
CCL23	Beer, ≥4.5% alc/vol	Beer_4.5.1	FALSE	-0.135853	0.189685	0.0382831	-0.482869	0.264297	0.0132147	0.227087	0.278066	0.184718	0.0641179	1
VIM	Beer, 2.8-3.5% alc/vol	≥Median intake	FALSE	-0.494622	0.226362	0.0935877	-0.787631	0.300082	0.0324775	0.0518569	0.348969	0.822356	0.0649708	1
CD207	Beer, 2.1% alc/vol	≥Median intake	FALSE	-0.00491613	0.177573	0.816349	-0.32495	0.245855	0.406515	0.315112	0.245443	0.214177	0.0654115	1
OPG	Wine	<Median intake	FALSE	-0.128169	0.142751	0.202101	-0.355088	0.189748	0.133713	0.159017	0.204911	0.0129551	0.0654172	1
SYND1	Smoking	Smoker	FALSE	-0.231393	0.163123	0.038198	0.0536375	0.229621	0.136222	-0.543183	0.229632	0.0440105	0.0658156	1
hGDNF	BMI	Per 1SD increase	FALSE	0.101237	0.0696182	0.147727	0.0559688	0.0935079	0.550846	0.292773	0.108129	0.00807691	0.0663084	1
OPG	Smoking	Smoker	FALSE	0.220192	0.149939	0.246578	0.438778	0.206285	0.100596	-0.0937826	0.209613	0.267418	0.0665372	1
TNFRSF9	Snus	User	FALSE	-0.0160139	0.177297	0.649286	-0.329479	0.236094	0.0593693	0.332181	0.274991	0.363333	0.0665519	1
TCL1A	Unhealthy lifestyle score	Per unit increase	FALSE	-0.0757345	0.0744001	0.309672	0.0669299	0.102429	0.514613	-0.202202	0.106007	0.0586365	0.0666679	1
TNFSF10	Smoking	Ex-smoker	FALSE	-0.156806	0.138704	0.176948	-0.396844	0.208433	0.0172878	0.116369	0.191443	0.604536	0.0667027	1
SPARC	Beer, ≥4.5% alc/vol	Beer_4.5.2	FALSE	-0.121962	0.224368	0.400853	0.320706	0.314132	0.567719	-0.489989	0.313922	0.154203	0.0667904	1
LIF_R	Wine	≥Median intake	FALSE	-0.088774	0.198761	0.875067	0.237481	0.291989	0.388753	-0.496844	0.280874	0.171199	0.0668275	1
DNER	Smoking	Smoker	FALSE	-0.0148038	0.156991	0.988907	0.204329	0.220947	0.266663	-0.361328	0.225085	0.0744405	0.0670505	1
FGF_BP1	Wine	<Median intake	FALSE	0.0169926	0.154693	0.0449391	-0.297767	0.188263	0.000587705	0.19007	0.231634	0.645492	0.0670581	1
TGFA	BMI	Per 1SD increase	FALSE	0.107641	0.071166	0.131978	0.201351	0.0893069	0.026351	-0.0687306	0.117536	0.560041	0.0670923	1
DLL1	Snus	User	FALSE	0.0373692	0.175943	0.0767515	-0.221671	0.243284	0.00727712	0.427984	0.262549	0.228994	0.0673194	1
IL_6	Smoking	Ex-smoker	FALSE	0.0546508	0.151445	0.478727	0.391379	0.21439	0.160919	-0.133216	0.200464	0.575763	0.067403	1
TNFRSF4	Wine	≥Median intake	FALSE	0.188751	0.17631	0.178071	0.499701	0.234371	0.00731407	-0.135656	0.257779	0.792857	0.0674512	1
TXLNA	Beer, 2.8-3.5% alc/vol	<Median intake	FALSE	-0.129109	0.190442	0.72486	-0.317006	0.26331	0.483377	0.31305	0.262933	0.486363	0.0677331	1
hK14	Age	Per unit increase	FALSE	0.00931612	0.00575974	0.108651	0.0176907	0.00676139	0.0104527	-0.00221774	0.00861148	0.797289	0.0681108	1
TGFR_2	Snus	Ex-user	FALSE	0.287897	0.215022	0.405689	0.436988	0.305569	0.125086	-0.225863	0.29237	0.0719441	0.0681964	1
IL_10RB	Age	Per unit increase	FALSE	0.0185262	0.0061109	0.00304205	0.026311	0.00788196	0.00122801	0.00501887	0.00881875	0.570489	0.0683796	1
CXCL17	Beer, 2.8-3.5% alc/vol	<Median intake	FALSE	-0.31456	0.130671	0.021254	-0.0856751	0.151487	0.310185	-0.515695	0.198814	0.0150365	0.0690123	1
OPG	Physical activity	Per unit increase	FALSE	0.0640705	0.0422584	0.130747	0.108961	0.0494807	0.0299913	-0.0379272	0.0648766	0.559841	0.0694983	1
TNFRSF6B	Beer, 2.8-3.5% alc/vol	≥Median intake	FALSE	-0.264636	0.142863	0.0769783	-0.0336601	0.151415	0.936874	-0.519492	0.259176	0.0735718	0.0695358	1
IL_17A	Smoking	Smoker	FALSE	0.287582	0.21467	0.310518	0.826312	0.310254	0.0320861	0.131337	0.296699	0.532262	0.0695988	1
FADD	Physical activity	Per unit increase	FALSE	0.00135761	0.0523796	0.979345	-0.0759717	0.0712856	0.288522	0.107716	0.0732619	0.143883	0.0699442	1
IL_6	Beer, ≥4.5% alc/vol	Beer_4.5.2	FALSE	-0.0672278	0.236641	0.960241	-0.498919	0.324405	0.241204	0.320996	0.31628	0.467403	0.0702367	1
CD160	Smoking	Smoker	FALSE	-0.142168	0.154651	0.632388	0.137729	0.216929	0.767152	-0.422141	0.220544	0.141108	0.0702855	1
CPE	Beer, ≥4.5% alc/vol	Beer_4.5.2	FALSE	-0.138319	0.225508	0.765118	0.304957	0.315011	0.622037	-0.487935	0.307194	0.157347	0.0703257	1
CTSV	Alcohol intake	Per unit increase	FALSE	0.00291649	0.0148018	0.84397	-0.0409956	0.0288569	0.15785	0.0184806	0.0158994	0.2475	0.0703899	1
LAP.TGF_beta_1	Alcohol intake	Per unit increase	FALSE	-0.0273393	0.0156233	0.0814056	-0.071146	0.0254757	0.00600056	-0.0165401	0.0194055	0.395651	0.0707065	1
FR_gamma	Snus	User	FALSE	-0.0742848	0.0961357	0.30778	-0.0535496	0.169707	0.270787	0.0331841	0.0596345	0.851363	0.0708771	1
CXCL10	Sex	Female	FALSE	0.181348	0.160402	0.260039	-0.0663144	0.230247	0.774184	0.514896	0.230995	0.0285871	0.0717718	1
GPNMB	Unhealthy lifestyle score	Per unit increase	FALSE	-0.119472	0.0729975	0.102917	0.00907282	0.107132	0.932636	-0.250389	0.0975802	0.0114334	0.071875	1
CCL19	Alcohol intake	Per unit increase	FALSE	-0.0144906	0.0143218	0.312742	-0.0450924	0.0247594	0.0709841	0.00932983	0.018217	0.609421	0.0719741	1
RET	Smoking	Smoker	FALSE	-0.0764985	0.160018	0.016033	0.0309876	0.237184	0.0489205	-0.481682	0.232799	0.0961205	0.0720959	1
ABL1	Beer, 2.8-3.5% alc/vol	<Median intake	FALSE	-0.0739078	0.18838	0.834266	-0.165527	0.256724	0.808622	0.389922	0.263352	0.327878	0.0723277	1
DNER	Spirits	≥Median intake	FALSE	-0.397236	0.20512	0.155479	-0.691674	0.309534	0.0257888	0.0272152	0.278681	0.584021	0.0725398	1
CEACAM1	Beer, ≥4.5% alc/vol	Beer_4.5.2	FALSE	0.0585425	0.219523	0.838537	0.487785	0.304607	0.280007	-0.27973	0.304337	0.321118	0.0726905	1
CCL28	Beer, 2.1% alc/vol	≥Median intake	FALSE	0.225059	0.187262	0.476662	-0.215349	0.255259	0.647532	0.362776	0.283305	0.416877	0.0730515	1
WIF_1	Age	Per unit increase	FALSE	-0.00382837	0.00603905	0.527381	0.00698687	0.00768054	0.365678	-0.0138148	0.00902574	0.128785	0.0733212	1
CA9	Beer, 2.1% alc/vol	≥Median intake	FALSE	0.39921	0.146198	0.00486264	0.0475086	0.241018	0.611733	0.585214	0.179255	0.000825589	0.0733651	1
ERBB4	Smoking	Smoker	FALSE	0.214238	0.158057	0.272087	0.388316	0.217016	0.0221969	-0.151609	0.228708	0.381428	0.073537	1
TGFR_2	Spirits	≥Median intake	FALSE	-0.157284	0.198626	0.652307	0.0802869	0.307735	0.693316	-0.523427	0.227106	0.0737965	0.0738544	1
CST5	Beer, ≥4.5% alc/vol	Beer_4.5.1	FALSE	0.184051	0.146568	0.26273	0.496702	0.195639	0.0365539	0.00803397	0.220041	0.309041	0.0739173	1
FGF_BP1	Beer, 2.8-3.5% alc/vol	≥Median intake	FALSE	-0.730319	0.188586	0.000708389	-0.357075	0.213488	0.196063	-0.838862	0.301655	0.0215249	0.0742684	1
TFPI_2	Wine	≥Median intake	FALSE	0.0777355	0.191317	0.047848	0.337443	0.246208	0.00914812	-0.310373	0.270648	0.36469	0.0750476	1
CD70	Age	Per unit increase	TRUE	0.0332532	0.00631033	6.28243e-07	0.0444053	0.00899759	3.04283e-06	0.0237686	0.00742857	0.00184991	0.0751678	1
CCL20	Beer, 2.8-3.5% alc/vol	≥Median intake	FALSE	-0.267019	0.230066	0.509499	0.0537774	0.322119	0.973716	-0.757235	0.332777	0.0788734	0.0753776	1
IFN_gamma_R1	Unhealthy lifestyle score	Per unit increase	FALSE	-0.164275	0.0745698	0.0284677	-0.0247838	0.102592	0.80948	-0.286822	0.10762	0.00867547	0.0761434	1
MCP_4	Beer, 2.1% alc/vol	<Median intake	FALSE	-0.0962498	0.179092	0.518628	0.259358	0.268486	0.274828	-0.390705	0.25019	0.254738	0.0764201	1
CCL3	Smoking	Ex-smoker	FALSE	-0.055116	0.142934	0.847471	0.254662	0.214469	0.42597	-0.244041	0.184245	0.242372	0.0765001	1
ITGAV	Age	Per unit increase	TRUE	0.0284211	0.00715131	0.000125363	0.0421725	0.00832778	2.0921e-06	0.0215244	0.0108154	0.0488727	0.0767072	1
TNFRSF4	Age	Per unit increase	TRUE	0.026833	0.00634459	4.77644e-05	0.0343914	0.00716354	6.1136e-06	0.0122376	0.01028	0.236343	0.0769088	1
FGF_23	Smoking	Ex-smoker	FALSE	-0.360261	0.149234	0.000526465	-0.655989	0.214428	0.00108075	-0.132128	0.206346	0.0424509	0.0771301	1
hK8	Beer, ≥4.5% alc/vol	Beer_4.5.1	FALSE	0.0521471	0.17173	0.844818	0.334885	0.266589	0.453409	-0.233425	0.201955	0.284251	0.0771321	1
FURIN	Beer, ≥4.5% alc/vol	Beer_4.5.2	TRUE	0.544548	0.184861	0.000218107	0.283092	0.260509	0.0685539	0.921465	0.259054	0.000602618	0.077136	1
MIA	Age	Per unit increase	FALSE	0.012948	0.00592486	0.0300201	0.0220933	0.00728039	0.00311665	0.00153531	0.00918045	0.867501	0.0771788	1
CX3CL1	Unhealthy lifestyle score	Per unit increase	FALSE	-0.00592834	0.0743347	0.936498	0.114347	0.103478	0.271153	-0.149621	0.108056	0.168494	0.0773675	1
IL_12B	Beer, ≥4.5% alc/vol	Beer_4.5.1	FALSE	-0.147918	0.134871	0.289248	0.157069	0.201659	0.638401	-0.294401	0.161531	0.0824364	0.0778282	1
CD207	Snus	User	FALSE	-0.12686	0.177815	0.707252	-0.447454	0.228443	0.119224	0.168979	0.277348	0.738262	0.0779428	1
TNFSF14	Beer, 2.8-3.5% alc/vol	<Median intake	FALSE	-0.367774	0.168247	0.0794767	-0.484704	0.222996	0.0941147	0.0642296	0.257395	0.961553	0.0786842	1
CXCL10	Wine	<Median intake	FALSE	0.00706709	0.142793	0.826467	-0.229055	0.188661	0.374764	0.248514	0.196245	0.15386	0.0792531	1
TNFSF13	Snus	User	FALSE	-0.0263749	0.170239	0.0124526	-0.277725	0.241511	0.0113935	0.327185	0.25033	0.153148	0.079361	1
VIM	Sex	Female	FALSE	0.0871229	0.159045	0.584714	-0.1549	0.20933	0.461856	0.379024	0.221583	0.0913938	0.0796441	1
FURIN	Beer, 2.8-3.5% alc/vol	<Median intake	FALSE	-0.319756	0.138099	0.0561195	-0.0840148	0.182312	0.873906	-0.555774	0.199908	0.0216484	0.0799507	1
PODXL	Smoking	Ex-smoker	FALSE	0.0945053	0.152302	0.701231	-0.111086	0.226292	0.344699	0.397294	0.20229	0.0158248	0.0799531	1
WFDC2	Beer, 2.1% alc/vol	<Median intake	FALSE	-0.0262977	0.140889	0.656511	-0.222764	0.194998	0.419026	0.275782	0.211123	0.419814	0.080125	1
SPARC	Beer, 2.1% alc/vol	<Median intake	FALSE	0.203798	0.171837	0.464319	0.408075	0.261654	0.288767	-0.184406	0.247995	0.7103	0.0802473	1
CCL3	Age	Per unit increase	TRUE	0.0245299	0.00617592	0.000126278	0.0143614	0.00736351	0.0541729	0.0348763	0.00964987	0.000444667	0.0804127	1
CYR61	Smoking	Ex-smoker	FALSE	-0.172089	0.151164	0.462025	-0.425985	0.221804	0.0911341	0.0929031	0.200539	0.650723	0.0804195	1
BDNF	Sex	Female	FALSE	-0.0847015	0.199324	0.67159	0.206771	0.269628	0.446116	-0.502892	0.304399	0.10355	0.0804395	1
MMP_10	Wine	≥Median intake	FALSE	0.0325933	0.219548	0.888069	0.515037	0.311867	0.241557	-0.213279	0.303798	0.765023	0.0808328	1
CXCL9	Smoking	Smoker	FALSE	-0.0322165	0.157201	0.794562	0.308882	0.232323	0.248159	-0.23054	0.210262	0.549137	0.0809714	1
IL_12B	Wine	≥Median intake	FALSE	0.148643	0.145201	0.559857	0.449431	0.217178	0.0192476	-0.0408768	0.179925	0.223283	0.0818553	1
IL_10RB	Wine	≥Median intake	FALSE	0.0653656	0.176125	0.55348	0.331208	0.264274	0.158212	-0.260908	0.23094	0.523779	0.0828583	1
WISP_1	Snus	Ex-user	FALSE	0.242971	0.222609	0.376906	0.576156	0.299753	0.0312362	-0.220913	0.348737	0.571728	0.083014	1
CXCL9	Sex	Female	FALSE	0.19017	0.152487	0.214323	-0.0429188	0.21222	0.840318	0.48619	0.220782	0.0305755	0.0830578	1
TNFRSF6B	Wine	<Median intake	FALSE	-0.183247	0.119492	0.261429	-0.375224	0.134495	0.00137332	0.0170046	0.203889	0.528341	0.0831577	1
TCL1A	Beer, ≥4.5% alc/vol	Beer_4.5.2	FALSE	0.198373	0.200269	0.504442	-0.0541228	0.291824	0.974786	0.60183	0.268843	0.0665464	0.0832251	1
CD70	Spirits	≥Median intake	FALSE	-0.391158	0.201721	0.153524	-0.814741	0.331792	0.050319	-0.156537	0.200409	0.677283	0.0832431	1
SIRT2	Beer, 2.8-3.5% alc/vol	<Median intake	FALSE	-0.133648	0.185975	0.443421	-0.203009	0.262992	0.719557	0.311778	0.260486	0.427338	0.0835944	1
WISP_1	Beer, 2.1% alc/vol	<Median intake	FALSE	0.106787	0.161562	0.573166	0.318458	0.23306	0.354087	-0.227099	0.226863	0.411428	0.0837316	1
HGF	Alcohol intake	Per unit increase	FALSE	-0.0188093	0.0133695	0.160808	-0.0552425	0.0229706	0.0176014	-0.00665882	0.0176872	0.707171	0.0839069	1
TRANCE	Age	Per unit increase	TRUE	-0.0256625	0.00668187	0.000194084	-0.0165938	0.00866801	0.058344	-0.0380148	0.00897998	4.93698e-05	0.0839516	1
CXCL5	Beer, 2.1% alc/vol	<Median intake	FALSE	0.293686	0.166223	0.185931	0.497933	0.248205	0.132416	-0.0829321	0.248106	0.302309	0.084226	1
EPHA2	Snus	Ex-user	FALSE	0.00389374	0.238197	0.826495	0.192406	0.319306	0.833274	-0.594378	0.368747	0.203422	0.0842537	1
AR	Unhealthy lifestyle score	Per unit increase	FALSE	-0.00289907	0.0776386	0.970246	-0.124848	0.106571	0.243851	0.142949	0.113243	0.209353	0.0849189	1
CXCL9	Beer, 2.1% alc/vol	<Median intake	FALSE	-0.0350453	0.162308	0.592028	-0.342133	0.252294	0.0908706	0.210254	0.201412	0.576652	0.0850948	1
SCAMP3	Beer, 2.8-3.5% alc/vol	<Median intake	FALSE	-0.0818261	0.187634	0.717898	-0.237215	0.26547	0.661038	0.350831	0.26735	0.400535	0.085265	1
ITGAV	Wine	≥Median intake	FALSE	-0.137064	0.199757	0.0941427	0.261935	0.278369	0.0244044	-0.408051	0.284561	0.259259	0.0852763	1
DKN1A	Beer, 2.8-3.5% alc/vol	<Median intake	FALSE	-0.167439	0.189844	0.677013	-0.380574	0.262407	0.313547	0.232913	0.263914	0.648872	0.0852984	1
MSLN	Beer, 2.1% alc/vol	<Median intake	FALSE	-0.139212	0.118317	0.418027	-0.275039	0.156825	0.20406	0.127891	0.179668	0.764958	0.0853344	1
LYPD3	Spirits	≥Median intake	FALSE	-0.0934287	0.195223	0.671487	0.0533057	0.324996	0.966721	-0.448623	0.214094	0.117607	0.0855416	1
MCP_2	Sex	Female	FALSE	0.332397	0.167415	0.0489869	0.0467883	0.234073	0.842168	0.621032	0.238542	0.0112922	0.0857234	1
BDNF	Spirits	≥Median intake	FALSE	0.305643	0.185981	0.080146	0.657513	0.265659	0.0169719	2.2963e-05	0.280043	0.957358	0.0861252	1
ERBB2	Beer, 2.8-3.5% alc/vol	<Median intake	FALSE	-0.428194	0.14894	0.0162082	-0.175822	0.175468	0.499005	-0.638405	0.224997	0.0189942	0.0863278	1
IL_18	Physical activity	Per unit increase	FALSE	0.0946717	0.0442293	0.0333267	0.0318775	0.0553699	0.56607	0.181481	0.067545	0.00816767	0.0865228	1
FR_alpha	Beer, 2.8-3.5% alc/vol	≥Median intake	FALSE	-0.267084	0.186194	0.356386	-0.345604	0.236021	0.341439	0.222691	0.291419	0.729055	0.0866633	1
OSM	Beer, ≥4.5% alc/vol	Beer_4.5.1	FALSE	0.269517	0.204209	0.369506	0.373561	0.288832	0.428156	0.759727	0.292758	0.0273547	0.0867558	1
ST1A1	Beer, 2.8-3.5% alc/vol	<Median intake	FALSE	-0.0621438	0.181987	0.476713	-0.238066	0.262221	0.581729	0.362375	0.269591	0.290681	0.0869635	1
RET	Beer, 2.8-3.5% alc/vol	<Median intake	FALSE	-0.179364	0.156626	0.421269	-0.283202	0.226695	0.454607	0.240988	0.255045	0.637231	0.0871523	1
DKN1A	Snus	Ex-user	FALSE	0.0866211	0.240364	0.901323	0.386926	0.312562	0.435517	-0.458553	0.38527	0.487401	0.0871925	1
TNFSF13	Unhealthy lifestyle score	Per unit increase	FALSE	-0.0617941	0.0734394	0.400878	0.0586347	0.104392	0.575291	-0.192532	0.103532	0.0652243	0.0871939	1
SCF	Beer, 2.1% alc/vol	≥Median intake	FALSE	-0.110829	0.179275	0.0773347	0.314568	0.273696	0.518393	-0.272971	0.228125	0.00342207	0.087438	1
DKN1A	Unhealthy lifestyle score	Per unit increase	FALSE	0.0607365	0.079519	0.445894	0.189679	0.110998	0.0902619	-0.0781998	0.111028	0.483013	0.0877387	1
CD5	Beer, ≥4.5% alc/vol	Beer_4.5.2	FALSE	0.307746	0.197552	0.298241	0.135018	0.282148	0.846212	0.714772	0.255392	0.0191901	0.0877737	1
EGF	Physical activity	Per unit increase	FALSE	-0.00661075	0.052354	0.899627	-0.0858496	0.0691538	0.216635	0.0847256	0.0724005	0.244015	0.0883364	1
CASP_8	Beer, 2.1% alc/vol	<Median intake	FALSE	-0.140495	0.194686	0.352642	0.226682	0.281359	0.699557	-0.438179	0.271798	0.230022	0.0884361	1
hK14	Beer, 2.8-3.5% alc/vol	<Median intake	FALSE	-0.335308	0.129414	0.0292926	-0.124802	0.176486	0.775501	-0.554153	0.180092	0.0059456	0.0886148	1
CA9	Physical activity	Per unit increase	FALSE	-0.00291523	0.0364701	0.936369	0.0546802	0.0498662	0.27561	-0.0698757	0.0536359	0.195575	0.0889878	1
CEACAM5	Beer, 2.8-3.5% alc/vol	≥Median intake	FALSE	-0.663237	0.216507	0.00534172	-0.230136	0.308153	0.679643	-0.961197	0.311384	0.00353312	0.0890756	1
ESM_1	Smoking	Ex-smoker	FALSE	0.0581853	0.136144	0.192982	-0.205108	0.211711	0.370641	0.265435	0.178984	0.0919474	0.0892734	1
WISP_1	Wine	≥Median intake	FALSE	-0.106596	0.190563	0.00683365	0.294891	0.265306	0.0188696	-0.309062	0.262594	0.0324859	0.0894334	1
TNFSF13	Physical activity	Per unit increase	FALSE	0.0681051	0.0445925	0.127935	-0.00306692	0.0583565	0.958184	0.146717	0.0665196	0.0291602	0.0894611	1
S100A4	Wine	<Median intake	FALSE	-0.106583	0.171971	0.78734	0.194403	0.257854	0.265752	-0.401581	0.23917	0.201193	0.0894714	1
LIF_R	Spirits	<Median intake	FALSE	-0.302543	0.166012	0.138857	-0.569921	0.229595	0.047788	-0.00269414	0.243155	0.568385	0.0898592	1
hK8	Beer, 2.1% alc/vol	≥Median intake	FALSE	0.305832	0.180083	0.236566	0.0217753	0.294389	0.916468	0.613851	0.221468	0.0193034	0.0905046	1
LAP.TGF_beta_1	Smoking	Ex-smoker	FALSE	-0.0802531	0.155099	0.68532	-0.19728	0.223418	0.0603178	0.249643	0.205061	0.0145526	0.0906656	1
CXCL11	Smoking	Smoker	FALSE	0.0294105	0.169815	0.961558	0.358954	0.251386	0.343475	-0.21356	0.227226	0.483331	0.090703	1
CST5	BMI	Per 1SD increase	FALSE	-0.123268	0.0650283	0.0591525	-0.220808	0.0817141	0.00785197	0.00359598	0.105921	0.972969	0.0908408	1
CD48	Physical activity	Per unit increase	FALSE	0.12351	0.0405776	0.00261678	0.0467715	0.055781	0.403546	0.178744	0.0562024	0.0018878	0.0908964	1
S100A4	Beer, 2.8-3.5% alc/vol	≥Median intake	FALSE	-0.32552	0.210963	0.297996	0.0601959	0.298449	0.955872	-0.662715	0.310067	0.105862	0.0912071	1
MetAP.2	Beer, 2.8-3.5% alc/vol	<Median intake	FALSE	-0.197612	0.186655	0.520388	-0.297732	0.263822	0.528497	0.234458	0.262825	0.671767	0.0915694	1
CCL20	Smoking	Ex-smoker	FALSE	0.0963408	0.155449	0.0112185	0.40975	0.228257	0.00176894	-0.10895	0.209453	0.658694	0.0916055	1
CDCP1	Snus	Ex-user	FALSE	0.4458	0.19537	0.00324756	0.678706	0.264027	0.00237275	0.00408959	0.307689	0.709101	0.092	1
IL_6	Wine	<Median intake	FALSE	-0.0115166	0.180937	0.450838	-0.28018	0.253962	0.487657	0.312849	0.247742	0.246218	0.0923245	1
CXCL13	Unhealthy lifestyle score	Per unit increase	FALSE	-0.105235	0.0802556	0.19105	0.015741	0.10978	0.886224	-0.251866	0.115251	0.0308784	0.0923436	1
ADAM_TS.15	Age	Per unit increase	FALSE	-0.00553684	0.00751913	0.462776	0.00360651	0.00993523	0.717313	-0.0203061	0.0104982	0.0553317	0.0927413	1
CD160	Beer, 2.1% alc/vol	<Median intake	FALSE	-0.193212	0.143896	0.389139	-0.405477	0.211214	0.0937764	0.065155	0.191767	0.588408	0.0927961	1
CXCL9	Smoking	Ex-smoker	FALSE	0.0587757	0.140936	0.794562	0.355773	0.221208	0.248159	-0.116688	0.174732	0.549137	0.0936187	1
CXCL17	Beer, ≥4.5% alc/vol	Beer_4.5.1	FALSE	-0.00167027	0.151879	0.380479	0.279136	0.193544	0.263793	-0.192266	0.227588	0.173077	0.0938911	1
CYR61	Wine	≥Median intake	FALSE	-0.022237	0.203527	0.145228	0.161986	0.302968	0.262088	-0.428633	0.260452	0.0521247	0.0940047	1
hK11	Spirits	≥Median intake	FALSE	0.361803	0.210325	0.222955	0.651883	0.317805	0.125093	0.00419559	0.25504	0.944516	0.0943117	1
CXCL13	Beer, 2.8-3.5% alc/vol	≥Median intake	FALSE	-0.266532	0.221494	0.423272	0.109289	0.303132	0.756412	-0.638518	0.331692	0.158843	0.0945702	1
4E_BP1	Beer, 2.8-3.5% alc/vol	≥Median intake	FALSE	-0.254505	0.230329	0.537152	-0.295054	0.321792	0.633943	0.298719	0.332069	0.665798	0.0947713	1
CA9	Beer, ≥4.5% alc/vol	Beer_4.5.2	FALSE	-0.136953	0.159512	0.665969	-0.380384	0.253723	0.187918	0.122472	0.190283	0.593217	0.0954915	1
4E_BP1	Snus	Ex-user	FALSE	0.0737733	0.229321	0.0938236	0.392842	0.309659	0.220757	-0.413901	0.372758	0.0721548	0.0958479	1
IL_8	Wine	≥Median intake	FALSE	0.122765	0.222823	0.590679	0.609876	0.33855	0.194683	-0.112427	0.28057	0.13077	0.0958737	1
IL_10	Sex	Female	FALSE	-0.216367	0.170838	0.207387	-0.413026	0.221421	0.0662634	0.153918	0.263238	0.560491	0.0961951	1
HGF	Beer, ≥4.5% alc/vol	Beer_4.5.1	FALSE	0.173084	0.169102	0.590639	-0.100664	0.233036	0.359555	0.468232	0.250732	0.085809	0.0963107	1
CXCL10	Beer, 2.8-3.5% alc/vol	<Median intake	FALSE	-0.194055	0.139362	0.270321	0.0240521	0.169044	0.966858	-0.396475	0.193598	0.119534	0.0967731	1
ADA	Unhealthy lifestyle score	Per unit increase	FALSE	-0.04185	0.0794121	0.598661	0.11718	0.101374	0.249801	-0.104547	0.118266	0.378622	0.0977435	1
FASLG	Smoking	Smoker	FALSE	-0.353862	0.146111	0.00939018	-0.161802	0.207138	0.614072	-0.629852	0.201379	5.01497e-05	0.0979893	1
KLK13	Age	Per unit increase	FALSE	0.0137352	0.00659869	0.0393105	0.0217726	0.00835138	0.0105741	0.000591735	0.00977828	0.951851	0.0982967	1
ADA	Snus	Ex-user	FALSE	0.143176	0.232713	0.170998	0.475588	0.295055	0.0306673	-0.334451	0.395001	0.610381	0.0983953	1
CX3CL1	Wine	≥Median intake	FALSE	-0.0839575	0.185157	0.635806	0.196641	0.28013	0.201325	-0.4181	0.254201	0.262029	0.0984043	1
ITGAV	Beer, 2.8-3.5% alc/vol	≥Median intake	FALSE	-0.23872	0.197621	0.471059	0.120393	0.251897	0.888581	-0.495863	0.309448	0.274937	0.0989152	1
MMP_10	Physical activity	Per unit increase	FALSE	0.0675088	0.0505247	0.182647	-0.0100354	0.0631318	0.873956	0.150255	0.0751606	0.047898	0.0990515	1
MCP_4	Beer, 2.1% alc/vol	≥Median intake	FALSE	0.0463487	0.201981	0.518628	0.466779	0.304861	0.274828	-0.204443	0.277627	0.254738	0.0992281	1
CD244	Smoking	Ex-smoker	FALSE	-0.120714	0.156619	0.445646	-0.332271	0.222554	0.0798106	0.161829	0.210435	0.0131937	0.0999488	1
TRANCE	Unhealthy lifestyle score	Per unit increase	FALSE	0.183429	0.0754119	0.0156808	0.303244	0.106148	0.0049887	0.0556557	0.106793	0.603135	0.0999978	1
CA9	Beer, 2.1% alc/vol	<Median intake	FALSE	0.419151	0.126591	0.00486264	0.146107	0.213109	0.611733	0.571219	0.147485	0.000825589	0.100054	1
CEACAM5	Sex	Female	FALSE	-0.1212	0.169447	0.475654	0.170221	0.235474	0.472382	-0.384044	0.24301	0.118111	0.100252	1
CTSV	Age	Per unit increase	FALSE	-0.013794	0.00709965	0.0543153	-0.00200599	0.0104647	0.848333	-0.0242851	0.00876963	0.00663903	0.100346	1
CDCP1	Beer, ≥4.5% alc/vol	Beer_4.5.1	FALSE	-0.0613504	0.144275	0.123785	0.195961	0.20078	0.586956	-0.271347	0.204306	0.00631008	0.100419	1
EGF	Beer, 2.1% alc/vol	<Median intake	FALSE	0.12946	0.194842	0.783496	0.457621	0.282447	0.119892	-0.187053	0.272784	0.619173	0.100588	1
FGF_BP1	Physical activity	Per unit increase	FALSE	0.0418123	0.0455957	0.360012	-0.0191335	0.050867	0.707684	0.12086	0.070475	0.0888527	0.100751	1
SEZ6L	Unhealthy lifestyle score	Per unit increase	TRUE	-0.262878	0.0693313	0.000186408	-0.150527	0.0940193	0.111745	-0.375393	0.100276	0.00026978	0.101171	1
Flt3L	Wine	≥Median intake	FALSE	-0.050146	0.161752	0.607438	0.201945	0.270761	0.455859	-0.336312	0.212128	0.0536839	0.101187	1
LYPD3	Smoking	Smoker	FALSE	0.109027	0.152563	0.343838	0.341083	0.227716	0.0604663	-0.155983	0.20677	0.363775	0.101543	1
CEACAM1	Unhealthy lifestyle score	Per unit increase	FALSE	-0.026921	0.0769847	0.726872	0.0928677	0.109092	0.396164	-0.163823	0.112915	0.149209	0.101889	1
VEGFR_3	Alcohol intake	Per unit increase	FALSE	-0.00481723	0.0132285	0.716112	0.0301487	0.0258098	0.244906	-0.0182077	0.0146622	0.217126	0.102294	1
IL_18R1	Smoking	Smoker	FALSE	0.0353367	0.142212	0.858693	0.291767	0.19018	0.108447	-0.155527	0.208669	0.643333	0.103245	1
RSPO3	Wine	≥Median intake	FALSE	0.355367	0.204889	0.202601	-0.0918259	0.282381	0.407316	0.462613	0.280621	0.160067	0.103289	1
NT_3	Beer, ≥4.5% alc/vol	Beer_4.5.2	FALSE	-0.0977828	0.200467	0.780631	-0.351819	0.29558	0.306348	0.276805	0.270768	0.126476	0.103385	1
hK11	Beer, ≥4.5% alc/vol	Beer_4.5.1	FALSE	0.136011	0.172868	0.602396	0.353797	0.242143	0.240839	-0.165948	0.222674	0.603531	0.103691	1
Flt3L	Beer, ≥4.5% alc/vol	Beer_4.5.2	FALSE	0.0614182	0.176427	0.0362365	0.514154	0.279611	0.145133	0.0250943	0.230361	0.0123381	0.103774	1
CEACAM5	Beer, 2.8-3.5% alc/vol	<Median intake	FALSE	-0.515344	0.170751	0.00534172	-0.212743	0.246665	0.679643	-0.765523	0.23423	0.00353312	0.103825	1
TNFRSF4	Beer, 2.8-3.5% alc/vol	≥Median intake	FALSE	-0.290075	0.173069	0.229015	0.0532231	0.213032	0.542459	-0.233126	0.278707	0.695858	0.104293	1
PD_L1	Sex	Female	FALSE	0.0365351	0.167479	0.827616	-0.212213	0.235552	0.370626	0.317476	0.227876	0.167691	0.104523	1
IL_6	Age	Per unit increase	FALSE	0.0208869	0.0079396	0.00950023	0.00885489	0.0100715	0.381045	0.0336267	0.0116175	0.00444683	0.104877	1
PD_L1	Smoking	Smoker	FALSE	-0.157428	0.171542	0.501404	0.141379	0.223413	0.67827	-0.37347	0.236163	0.214546	0.105148	1
VEGF_A	Beer, ≥4.5% alc/vol	Beer_4.5.2	FALSE	0.258465	0.209652	0.46267	-0.0793012	0.259587	0.895862	0.567387	0.319941	0.16762	0.10517	1
TFPI_2	Age	Per unit increase	TRUE	0.0330373	0.00648638	1.27846e-06	0.0410215	0.00759166	4.70049e-07	0.0202079	0.01041	0.0544898	0.105197	1
CSF_1	Smoking	Smoker	FALSE	-0.464129	0.162242	0.0169574	-0.188564	0.232289	0.719726	-0.705828	0.219653	0.00597627	0.10565	1
ABL1	Beer, 2.8-3.5% alc/vol	≥Median intake	FALSE	-0.139955	0.233211	0.834266	-0.166838	0.309993	0.808622	0.423528	0.348825	0.327878	0.105727	1
CDCP1	Beer, 2.1% alc/vol	≥Median intake	FALSE	-0.0979743	0.15397	0.816897	-0.355978	0.221631	0.277639	0.146314	0.217518	0.778421	0.10576	1
CD244	Beer, 2.8-3.5% alc/vol	≥Median intake	FALSE	-0.331232	0.224826	0.314622	-0.256854	0.279658	0.647281	0.219097	0.345431	0.607635	0.106265	1
FGF_23	Wine	<Median intake	FALSE	-0.0728167	0.171695	0.899668	0.165614	0.239401	0.504161	-0.371753	0.23593	0.208672	0.107044	1
ADA	Smoking	Smoker	FALSE	-0.293115	0.16957	0.22148	0.0438898	0.2253	0.464215	-0.438892	0.243767	0.123404	0.107197	1
IFN_gamma_R1	Snus	Ex-user	FALSE	0.0993751	0.224169	0.554944	0.286248	0.302087	0.0919497	-0.424955	0.353512	0.280549	0.108047	1
VEGFR_3	Smoking	Smoker	FALSE	-0.181411	0.158785	0.245123	0.0205319	0.239345	0.978548	-0.474992	0.214855	0.00662257	0.108293	1
LAP.TGF_beta_1	Spirits	<Median intake	FALSE	0.0499867	0.178983	0.957807	0.239454	0.225325	0.326231	-0.309586	0.26365	0.344411	0.10911	1
CXCL11	Spirits	<Median intake	FALSE	0.118217	0.177392	0.556126	0.252357	0.249509	0.0589263	-0.259256	0.250325	0.413573	0.109399	1
FGF_23	Physical activity	Per unit increase	FALSE	0.0404828	0.0495152	0.414348	0.114525	0.0638344	0.0751142	-0.0419758	0.0748682	0.576106	0.109708	1
Gal_1	Beer, ≥4.5% alc/vol	Beer_4.5.1	FALSE	-0.180577	0.189119	0.496325	0.157143	0.2684	0.833448	-0.441281	0.264071	0.102825	0.109744	1
ESM_1	Sex	Female	FALSE	0.0464805	0.158544	0.769832	0.317131	0.210504	0.137187	-0.181729	0.24091	0.452925	0.110264	1
LYN	Beer, 2.8-3.5% alc/vol	<Median intake	FALSE	-0.2407	0.186152	0.290099	-0.348384	0.270166	0.436222	0.166998	0.263945	0.666102	0.110661	1
WISP_1	Age	Per unit increase	FALSE	0.0164276	0.00668367	0.0153414	0.0269095	0.00816401	0.00137259	0.00680749	0.0101668	0.504412	0.11073	1
hK11	Wine	≥Median intake	FALSE	0.408842	0.186377	0.00573591	0.554727	0.275678	0.017038	0.0464494	0.241171	0.836833	0.111139	1
ERBB3	BMI	Per 1SD increase	FALSE	0.0512457	0.0683661	0.454538	0.134189	0.0899871	0.13938	-0.0985986	0.11565	0.395879	0.111818	1
ABL1	Beer, 2.1% alc/vol	<Median intake	FALSE	-0.132252	0.196075	0.689821	0.197238	0.284231	0.144846	-0.425374	0.26946	0.230848	0.111902	1
ST1A1	Unhealthy lifestyle score	Per unit increase	FALSE	0.0759646	0.0805756	0.346872	0.192282	0.110571	0.0847817	-0.0626183	0.116298	0.591486	0.111942	1
LYN	Snus	Ex-user	FALSE	-0.0711766	0.238909	0.89961	0.148885	0.310158	0.716136	-0.625775	0.389931	0.28068	0.111959	1
CXCL10	Spirits	≥Median intake	FALSE	0.235195	0.197307	0.24971	0.506742	0.294613	0.109694	-0.0859261	0.248283	0.733427	0.112244	1
CD160	BMI	Per 1SD increase	FALSE	0.0390158	0.0669678	0.560697	0.116805	0.0864414	0.179293	-0.0982997	0.104947	0.350646	0.112282	1
PPY	Beer, ≥4.5% alc/vol	Beer_4.5.1	FALSE	0.188008	0.122299	0.227247	-0.00188448	0.223053	0.951558	0.382008	0.144902	0.0327557	0.112607	1
IL_18	Beer, 2.8-3.5% alc/vol	≥Median intake	FALSE	-0.0955484	0.182602	0.82463	0.153492	0.235787	0.74665	-0.4114	0.267058	0.282745	0.112812	1
STAMPB	Beer, 2.8-3.5% alc/vol	≥Median intake	FALSE	-0.31317	0.231323	0.399886	-0.310972	0.313308	0.524802	0.230094	0.342872	0.474987	0.113088	1
TNFRSF19	Wine	≥Median intake	FALSE	0.238656	0.184517	0.00288705	0.47241	0.241972	0.000350811	-0.088332	0.260366	0.330009	0.113093	1
CD27	Wine	<Median intake	FALSE	-0.104149	0.139741	0.00533651	-0.297562	0.196326	0.000156439	0.123388	0.183526	0.734973	0.113293	1
CD160	Smoking	Ex-smoker	FALSE	-0.109454	0.137529	0.632388	0.146004	0.213331	0.767152	-0.293481	0.177641	0.141108	0.113332	1
VEGFR_3	Wine	<Median intake	FALSE	-0.000279716	0.14553	0.067891	-0.262049	0.222222	0.00170766	0.195289	0.185953	0.572182	0.114303	1
AXIN1	Smoking	Ex-smoker	FALSE	-0.0381946	0.153338	0.718842	-0.201818	0.228595	0.268501	0.247079	0.202762	0.0523544	0.11444	1
CX3CL1	Age	Per unit increase	TRUE	0.0285494	0.0067672	5.05389e-05	0.0392153	0.00812039	5.43575e-06	0.0204043	0.00931903	0.0307072	0.114634	1
SEZ6L	Wine	≥Median intake	FALSE	-0.05752	0.171912	0.088543	0.0977738	0.229059	0.00153543	-0.39295	0.235485	0.238064	0.114673	1
SIRT2	Smoking	Smoker	FALSE	-0.128298	0.166379	0.737856	0.155017	0.244661	0.334907	-0.36832	0.224181	0.0430876	0.114771	1
MetAP.2	Smoking	Ex-smoker	FALSE	0.0280377	0.150038	0.66109	-0.148942	0.221153	0.691742	0.304669	0.203571	0.0633232	0.114789	1
IL_17C	Wine	<Median intake	FALSE	-0.10255	0.205202	0.128197	-0.274583	0.280357	0.545485	0.292715	0.272238	0.131409	0.114967	1
CD27	Spirits	<Median intake	FALSE	0.0552722	0.142599	0.850088	0.1877	0.200213	0.535637	-0.200806	0.178998	0.350248	0.114997	1
STAMPB	Smoking	Smoker	FALSE	-0.0603631	0.167929	0.932321	0.227999	0.244512	0.168663	-0.295136	0.224596	0.0343915	0.115045	1
5'_NT	BMI	Per 1SD increase	FALSE	0.0931509	0.0688192	0.177493	0.137314	0.0890668	0.126629	-0.0784433	0.114773	0.495713	0.115222	1
uPA	Beer, ≥4.5% alc/vol	Beer_4.5.2	FALSE	-0.044537	0.208576	0.233068	0.287789	0.301078	0.363733	-0.352513	0.274247	0.0386723	0.115343	1
hGDNF	Physical activity	Per unit increase	FALSE	-0.0167061	0.0510826	0.743896	0.0505654	0.0637261	0.429133	-0.100712	0.0719071	0.16423	0.115362	1
MMP_1	Beer, 2.1% alc/vol	<Median intake	FALSE	0.0616539	0.156222	0.918348	0.00885016	0.235943	0.383839	-0.308988	0.237847	0.392434	0.115416	1
MSLN	Beer, 2.8-3.5% alc/vol	≥Median intake	FALSE	-0.181521	0.134678	0.260259	0.0059047	0.154447	0.855873	-0.407949	0.226163	0.190774	0.11567	1
IL_7	Sex	Female	FALSE	0.186263	0.169057	0.27239	0.39976	0.218097	0.0711049	-0.110293	0.241998	0.649864	0.116781	1
STAMPB	Snus	Ex-user	FALSE	0.0887831	0.235512	0.287395	0.346087	0.311753	0.214749	-0.419744	0.382358	0.378245	0.117522	1
CST5	Unhealthy lifestyle score	Per unit increase	FALSE	-0.0675648	0.0654864	0.303307	0.0190957	0.0858179	0.824308	-0.189788	0.102224	0.0656502	0.117578	1
CCL28	Alcohol intake	Per unit increase	FALSE	0.0149541	0.0138456	0.28128	-0.0139187	0.0228897	0.544292	0.032617	0.0191648	0.091195	0.118238	1
BDNF	Beer, ≥4.5% alc/vol	Beer_4.5.2	FALSE	0.200001	0.156696	0.443121	-0.104058	0.197906	0.381907	0.265575	0.237989	0.482488	0.118549	1
CEACAM1	Beer, 2.1% alc/vol	≥Median intake	FALSE	-0.154947	0.196185	0.731336	-0.490256	0.288227	0.17404	0.126369	0.270922	0.604752	0.118912	1
IL_17A	Spirits	<Median intake	FALSE	0.228466	0.224104	0.576614	-0.295512	0.336976	0.324615	0.247773	0.288062	0.492645	0.119616	1
MMP_10	Sex	Female	FALSE	-0.0256825	0.15942	0.872242	-0.242889	0.211396	0.25453	0.248794	0.235326	0.293698	0.12009	1
DNER	Age	Per unit increase	FALSE	0.00719891	0.00625078	0.252041	0.0153662	0.00734217	0.0391198	-0.00325897	0.00963658	0.735843	0.12017	1
CDCP1	Physical activity	Per unit increase	FALSE	0.0601164	0.0381225	0.116349	0.0932152	0.0447296	0.0400899	-0.025775	0.0629856	0.683065	0.120782	1
IL_15RA	Beer, 2.1% alc/vol	≥Median intake	FALSE	0.223866	0.188163	0.314161	-0.195155	0.312702	0.612113	0.403261	0.23032	0.22036	0.121159	1
BDNF	Beer, 2.1% alc/vol	<Median intake	FALSE	-0.0623886	0.132721	0.759005	-0.155749	0.181785	0.0264298	0.223986	0.195974	0.403874	0.121403	1
EN_RAGE	Wine	≥Median intake	FALSE	0.0852713	0.232102	0.341582	0.401702	0.36567	0.402434	-0.311743	0.309307	0.493918	0.121619	1
MUC_16	Wine	≥Median intake	FALSE	0.147707	0.206529	0.725421	0.486726	0.305379	0.151224	-0.161119	0.286784	0.153846	0.121952	1
SPARC	Beer, 2.8-3.5% alc/vol	<Median intake	FALSE	-0.275922	0.160118	0.0948958	-0.446796	0.22143	0.126193	0.0488303	0.242382	0.566592	0.122063	1
WIF_1	Snus	Ex-user	FALSE	0.242012	0.218451	0.361919	0.412526	0.295342	0.189617	-0.221178	0.323006	0.785536	0.122139	1
PODXL	Beer, ≥4.5% alc/vol	Beer_4.5.2	FALSE	0.0898744	0.217022	0.832564	0.470143	0.294525	0.206262	-0.16275	0.297631	0.108356	0.122314	1
STAMPB	Physical activity	Per unit increase	FALSE	-0.0175497	0.0523431	0.737727	-0.0891716	0.0703136	0.206955	0.0659373	0.0719934	0.3614	0.122714	1
AXIN1	Smoking	Smoker	FALSE	-0.135971	0.16961	0.718842	0.172925	0.247826	0.268501	-0.340071	0.224302	0.0523544	0.122776	1
S100A4	Age	Per unit increase	FALSE	0.0142053	0.00778736	0.0704695	0.0254044	0.00996961	0.0122322	0.0024325	0.011127	0.827309	0.122795	1
XPNPEP2	Spirits	≥Median intake	FALSE	0.088931	0.0882755	0.593617	0.293903	0.177037	0.225307	-0.0037882	0.0910636	0.857626	0.12312	1
HGF	Beer, 2.1% alc/vol	≥Median intake	FALSE	-0.44989	0.175881	0.0387995	-0.391867	0.257306	0.27027	-0.823206	0.244771	0.00432788	0.123137	1
VEGF_A	Alcohol intake	Per unit increase	FALSE	-0.00801122	0.0143288	0.576648	-0.0422771	0.0225154	0.0629706	-0.00333342	0.0193121	0.863224	0.123307	1
VEGFR_3	Unhealthy lifestyle score	Per unit increase	FALSE	0.0633813	0.0725584	0.383201	0.168334	0.104801	0.110598	-0.0540613	0.100321	0.590933	0.123422	1
LY9	Beer, 2.8-3.5% alc/vol	≥Median intake	FALSE	-0.23756	0.174433	0.348074	0.123553	0.235007	0.82586	-0.261929	0.243241	0.290506	0.123592	1
LYN	Smoking	Smoker	FALSE	-0.103886	0.170505	0.685848	0.153254	0.24378	0.470987	-0.363791	0.231983	0.0293721	0.12386	1
EN_RAGE	Beer, 2.8-3.5% alc/vol	<Median intake	FALSE	-0.403061	0.185796	0.0884623	-0.755685	0.268061	0.0208486	-0.192008	0.264458	0.400748	0.123899	1
XPNPEP2	BMI	Per 1SD increase	FALSE	-0.00152851	0.040785	0.970142	-0.0883199	0.0635842	0.167247	0.0317801	0.046999	0.500968	0.124048	1
WIF_1	Sex	Female	FALSE	0.421961	0.168258	0.0132712	0.657231	0.23008	0.00595931	0.138737	0.246726	0.575479	0.124213	1
TNFSF14	Beer, 2.8-3.5% alc/vol	≥Median intake	FALSE	-0.421283	0.211939	0.0794767	-0.494159	0.274498	0.0941147	0.0902945	0.337854	0.961553	0.124222	1
S100A4	Physical activity	Per unit increase	FALSE	-0.0381681	0.0506567	0.45184	-0.104241	0.0679994	0.12776	0.0511891	0.0751325	0.496939	0.124591	1
TCL1A	Snus	User	FALSE	0.00922229	0.176021	0.829245	-0.157797	0.235748	0.707985	0.371249	0.266093	0.375347	0.125046	1
FGF_5	Smoking	Smoker	FALSE	-0.0348672	0.173967	0.932286	-0.353897	0.234214	0.175399	0.147954	0.260574	0.690004	0.125472	1
CCL4	Beer, 2.8-3.5% alc/vol	≥Median intake	FALSE	-0.274235	0.174474	0.241884	-0.48666	0.229627	0.111894	0.05985	0.27376	0.833546	0.125681	1
SPARC	Smoking	Ex-smoker	FALSE	-0.0613389	0.152806	0.480726	-0.275039	0.235852	0.45651	0.191981	0.205211	0.189102	0.125702	1
CD160	Beer, 2.8-3.5% alc/vol	<Median intake	FALSE	-0.184591	0.133759	0.311672	0.048201	0.169273	0.942521	-0.310394	0.187516	0.250447	0.125975	1
TCL1A	Wine	<Median intake	FALSE	-0.136185	0.149938	0.336483	-0.320508	0.221942	0.241248	0.132234	0.209137	0.81801	0.126333	1
MCP_2	Physical activity	Per unit increase	TRUE	0.170982	0.0429149	9.08871e-05	0.105944	0.0494289	0.0348046	0.224461	0.0687457	0.00139409	0.126375	1
TFPI_2	Beer, ≥4.5% alc/vol	Beer_4.5.1	FALSE	0.124432	0.177133	0.651004	0.319558	0.222082	0.0207413	-0.204459	0.26309	0.226373	0.126515	1
RET	Sex	Female	FALSE	0.0189141	0.160107	0.906101	-0.160067	0.206973	0.441971	0.303601	0.22618	0.183344	0.126734	1
ST1A1	Smoking	Smoker	FALSE	0.0536047	0.173368	0.919182	0.339816	0.248866	0.373726	-0.192899	0.245465	0.541618	0.12681	1
CD160	Wine	<Median intake	FALSE	-0.137538	0.137869	0.196709	-0.368174	0.188962	0.00415042	0.0368889	0.190862	0.847769	0.127317	1
ABL1	Spirits	<Median intake	FALSE	0.304586	0.189347	0.273889	0.501671	0.253086	0.107614	-0.0523485	0.272326	0.915487	0.127367	1
VIM	Physical activity	Per unit increase	FALSE	0.0127685	0.0524811	0.807972	-0.0519171	0.0673783	0.442365	0.100831	0.0743585	0.178201	0.127374	1
MUC_16	Smoking	Ex-smoker	FALSE	0.235954	0.152548	0.0316599	-0.0238023	0.223267	0.136609	0.437988	0.205125	0.0815917	0.127419	1
GZMB	Wine	≥Median intake	FALSE	0.466503	0.229167	0.0639679	0.826932	0.355093	0.0431196	0.115179	0.309719	0.929729	0.127968	1
S100A4	Unhealthy lifestyle score	Per unit increase	FALSE	-0.0628887	0.0805178	0.435534	0.0510421	0.113224	0.652914	-0.195078	0.116047	0.0952868	0.128537	1
PODXL	Snus	Ex-user	FALSE	0.298887	0.231874	0.158175	0.324929	0.304993	0.0952264	-0.264236	0.371448	0.776892	0.128907	1
XPNPEP2	Sex	Female	FALSE	0.200803	0.170045	0.23957	-0.0379711	0.229089	0.86884	0.460585	0.235976	0.0547138	0.129517	1
CTSV	Smoking	Ex-smoker	FALSE	0.141507	0.152901	0.651775	-0.128527	0.240621	0.742155	0.32292	0.178621	0.0922355	0.130133	1
CCL28	Beer, 2.1% alc/vol	<Median intake	FALSE	0.129082	0.161853	0.476662	-0.209509	0.225727	0.647532	0.176318	0.259102	0.416877	0.130778	1
uPA	Physical activity	Per unit increase	FALSE	0.13942	0.0466806	0.00308754	0.0699686	0.0594096	0.241213	0.205297	0.0688827	0.00346527	0.130946	1
CXCL9	Age	Per unit increase	TRUE	0.0549744	0.00643271	1.77636e-15	0.0450361	0.00888301	1.7475e-06	0.0641314	0.00903106	1.06965e-10	0.131071	1
hK11	BMI	Per 1SD increase	FALSE	-0.155965	0.0691097	0.0250214	-0.0613075	0.0888081	0.491555	-0.272037	0.108551	0.0134295	0.1311	1
IL_12B	Sex	Female	FALSE	0.523563	0.167189	0.00208532	0.281334	0.240554	0.246102	0.784509	0.232353	0.0011335	0.131455	1
ANXA1	Smoking	Smoker	FALSE	0.011145	0.240462	0.869048	-0.210233	0.323884	0.469952	0.397242	0.287266	0.384222	0.131592	1
CPE	Age	Per unit increase	FALSE	0.0150511	0.00732804	0.0420811	0.0269022	0.00912804	0.00400689	0.00688408	0.0106577	0.519544	0.131656	1
CD40	Beer, 2.8-3.5% alc/vol	≥Median intake	FALSE	-0.321346	0.222525	0.349788	-0.265064	0.286535	0.640301	0.201007	0.349551	0.830086	0.131757	1
OSM	Beer, ≥4.5% alc/vol	Beer_4.5.2	FALSE	0.318986	0.238506	0.369506	0.310099	0.346495	0.428156	0.805896	0.323186	0.0273547	0.131858	1
CD48	BMI	Per 1SD increase	FALSE	-0.00401951	0.0650717	0.950797	0.0635529	0.0837753	0.449837	-0.12234	0.0930719	0.191001	0.132177	1
FADD	Beer, ≥4.5% alc/vol	Beer_4.5.2	FALSE	-0.372937	0.245509	0.311353	-0.787916	0.344018	0.0718873	-0.0703685	0.335943	0.969391	0.132218	1
TGFR_2	Snus	User	FALSE	0.133929	0.1751	0.405689	-0.101402	0.24493	0.125086	0.423684	0.250055	0.0719441	0.13225	1
FGF_23	Sex	Female	FALSE	0.506319	0.152147	0.00111079	0.738185	0.198773	0.000402535	0.283714	0.234177	0.229532	0.132386	1
ERBB3	Beer, 2.1% alc/vol	<Median intake	FALSE	-0.0464528	0.17958	0.75547	-0.307891	0.2646	0.503603	0.247166	0.258869	0.4082	0.13252	1
RET	Age	Per unit increase	FALSE	-0.0154543	0.0085354	0.0727194	-0.00549714	0.00961401	0.568633	-0.0279752	0.0114804	0.0161739	0.132571	1
SIRT2	Snus	Ex-user	FALSE	0.0986157	0.233858	0.35558	0.363829	0.311794	0.261274	-0.374493	0.381651	0.373468	0.132734	1
KLK13	Beer, ≥4.5% alc/vol	Beer_4.5.1	FALSE	-0.132555	0.17695	0.424661	0.0809643	0.258233	0.903898	-0.432934	0.239435	0.0513203	0.132965	1
SIRT2	Smoking	Ex-smoker	FALSE	-0.0370333	0.150428	0.737856	-0.182837	0.225147	0.334907	0.237615	0.202653	0.0430876	0.133087	1
4E_BP1	Spirits	<Median intake	FALSE	0.195273	0.185724	0.556233	0.374299	0.262963	0.271167	-0.156385	0.262806	0.691165	0.133271	1
SCAMP3	Snus	Ex-user	FALSE	0.00809836	0.239064	0.772718	0.293193	0.309892	0.491806	-0.458355	0.393467	0.492236	0.133462	1
LYN	Physical activity	Per unit increase	FALSE	-0.00126829	0.0529605	0.980915	-0.0780494	0.071855	0.279439	0.0768328	0.0741434	0.302676	0.133492	1
CXCL10	Age	Per unit increase	TRUE	0.0359707	0.00581764	3.3109e-09	0.029761	0.00693755	4.48998e-05	0.0467836	0.00898256	8.64012e-07	0.133594	1
MIA	Beer, ≥4.5% alc/vol	Beer_4.5.2	FALSE	0.140831	0.195464	0.731796	-0.0732915	0.266314	0.45541	0.477556	0.2663	0.203881	0.13402	1
FR_gamma	Smoking	Ex-smoker	FALSE	0.0335773	0.0642847	0.013834	0.181794	0.1428	0.0289793	0.00026283	0.0309144	0.092875	0.134602	1
OSM	Wine	≥Median intake	FALSE	0.0133702	0.22537	0.717368	0.161937	0.366467	0.903344	-0.416475	0.298465	0.308119	0.134612	1
CXCL9	Beer, 2.8-3.5% alc/vol	<Median intake	FALSE	0.0535026	0.153959	0.507759	0.284166	0.215747	0.24315	-0.152533	0.19692	0.521018	0.134674	1
CCL4	Smoking	Smoker	FALSE	0.0413631	0.15902	0.463799	0.289243	0.221092	0.337451	-0.182617	0.226514	0.585914	0.134939	1
NT_3	Smoking	Ex-smoker	FALSE	-0.357069	0.144162	0.000778701	-0.616296	0.224756	0.00359093	-0.176212	0.190985	0.0618362	0.135615	1
LY9	Beer, 2.1% alc/vol	≥Median intake	FALSE	0.150786	0.173621	0.520644	-0.172018	0.2575	0.785536	0.332313	0.224978	0.243087	0.136008	1
CCL4	Sex	Female	FALSE	-0.155579	0.17617	0.378709	-0.377618	0.244906	0.127991	0.138037	0.248331	0.579826	0.136238	1
MUC_16	Smoking	Smoker	FALSE	-0.156187	0.17002	0.0316599	-0.400458	0.235333	0.136609	0.099639	0.239522	0.0815917	0.136395	1
CCL23	Wine	<Median intake	FALSE	0.102728	0.165077	0.690716	-0.202997	0.238254	0.688357	0.287465	0.244909	0.483136	0.136626	1
CD207	Beer, ≥4.5% alc/vol	Beer_4.5.1	FALSE	0.190485	0.168426	0.377936	0.402006	0.223055	0.0927064	-0.0718795	0.228713	0.951771	0.13666	1
ADAM.8	Snus	User	FALSE	-0.184634	0.168656	0.014558	-0.38931	0.222873	0.00271877	0.121048	0.261284	0.897881	0.136933	1
HGF	Wine	≥Median intake	FALSE	0.000549445	0.18251	0.99189	0.279658	0.262314	0.548579	-0.26673	0.257514	0.582198	0.13717	1
ERBB4	Unhealthy lifestyle score	Per unit increase	FALSE	0.00387052	0.0738838	0.95826	0.0986702	0.100452	0.327761	-0.118771	0.107045	0.269217	0.137721	1
FR_alpha	Age	Per unit increase	TRUE	0.0299831	0.00682609	2.3348e-05	0.0387298	0.00758348	1.61777e-06	0.0205025	0.0101591	0.0457235	0.137902	1
SCAMP3	Beer, 2.1% alc/vol	<Median intake	FALSE	-0.104574	0.195691	0.852172	0.227281	0.291244	0.435091	-0.3641	0.273707	0.249949	0.138246	1
MMP_10	Wine	<Median intake	FALSE	0.0769426	0.178019	0.888069	0.35355	0.241023	0.241557	-0.164164	0.257133	0.765023	0.138342	1
TRANCE	Smoking	Smoker	FALSE	-0.00896379	0.159964	0.40634	0.207435	0.227872	0.00797802	-0.264475	0.22481	0.464982	0.138584	1
RET	Snus	User	FALSE	0.110147	0.162921	0.0526017	-0.063195	0.237507	0.128835	0.446173	0.260824	0.204449	0.138689	1
CSF_1	Snus	User	FALSE	-0.30101	0.177157	0.00613861	-0.494047	0.242792	0.0019893	0.0160446	0.253963	0.901342	0.138846	1
HGF	Snus	Ex-user	FALSE	0.26337	0.210606	0.248874	0.463132	0.2793	0.0639034	-0.188921	0.349701	0.861284	0.139421	1
VEGFR_2	Beer, 2.1% alc/vol	≥Median intake	FALSE	-0.165064	0.185511	0.618474	0.156173	0.292426	0.793264	-0.409418	0.247258	0.235077	0.139506	1
ADA	Beer, 2.8-3.5% alc/vol	<Median intake	FALSE	-0.263419	0.159173	0.185521	-0.144259	0.195168	0.680367	0.0798663	0.255209	0.951269	0.139623	1
IGF1R	Unhealthy lifestyle score	Per unit increase	FALSE	-0.0964022	0.0822427	0.24228	0.0503937	0.109754	0.646881	-0.168826	0.116152	0.149384	0.140023	1
AR	Beer, ≥4.5% alc/vol	Beer_4.5.2	FALSE	-0.205802	0.229144	0.557174	-0.609798	0.333488	0.17915	0.0583016	0.313609	0.868245	0.140109	1
CCL4	Snus	User	FALSE	0.617971	0.17818	0.00243647	0.422581	0.239094	0.106188	0.947669	0.268491	0.00271227	0.140203	1
GPNMB	Snus	Ex-user	FALSE	0.462061	0.215454	0.0190691	0.613017	0.303382	0.0128955	0.0366608	0.306602	0.992832	0.140484	1
FADD	Alcohol intake	Per unit increase	FALSE	-0.0206008	0.0157941	0.193508	-0.0532387	0.0279686	0.0595428	-0.00286384	0.019702	0.884652	0.140521	1
CXCL5	Unhealthy lifestyle score	Per unit increase	FALSE	0.0533839	0.0774503	0.491305	0.168778	0.104682	0.109286	-0.0608613	0.116832	0.60334	0.140605	1
CXCL17	Beer, 2.8-3.5% alc/vol	≥Median intake	FALSE	-0.446744	0.162678	0.021254	-0.266096	0.191603	0.310185	-0.740276	0.259228	0.0150365	0.140627	1
CEACAM1	Physical activity	Per unit increase	FALSE	0.0184054	0.0481337	0.702497	-0.0543496	0.0621707	0.383885	0.0847128	0.0741034	0.255037	0.140714	1
Gal_1	Unhealthy lifestyle score	Per unit increase	FALSE	0.0920026	0.0782973	0.241106	0.21278	0.110093	0.0554849	-0.0174441	0.112254	0.876765	0.142188	1
PODXL	Beer, 2.1% alc/vol	<Median intake	FALSE	-0.280991	0.168378	0.246743	0.0702622	0.245572	0.902714	-0.357483	0.235001	0.265546	0.142399	1
LYN	Sex	Female	FALSE	0.0156174	0.149513	0.91698	0.153028	0.196372	0.438569	-0.268183	0.220436	0.227786	0.142833	1
ANXA1	Snus	User	FALSE	-0.0656758	0.228772	0.21496	-0.2134	0.293163	0.247467	0.347008	0.300046	0.0300544	0.142975	1
MCP_2	Beer, ≥4.5% alc/vol	Beer_4.5.2	FALSE	-0.016564	0.189785	0.954928	-0.173801	0.25755	0.741955	0.345966	0.272292	0.448669	0.143002	1
WFDC2	Age	Per unit increase	TRUE	0.0513712	0.00569756	5.77316e-15	0.0447299	0.00613218	1.33906e-10	0.060826	0.00965043	5.51032e-09	0.144176	1
CD27	Unhealthy lifestyle score	Per unit increase	FALSE	0.00399091	0.0718359	0.955739	0.0850087	0.0980347	0.387462	-0.119493	0.103007	0.248228	0.145379	1
MMP_10	Beer, ≥4.5% alc/vol	Beer_4.5.2	FALSE	-0.468062	0.234053	0.108075	-0.687412	0.312029	0.0917512	-0.048414	0.329209	0.964714	0.145473	1
CCL28	Unhealthy lifestyle score	Per unit increase	FALSE	-0.240246	0.0726842	0.00108953	-0.121812	0.0933486	0.194246	-0.319738	0.111413	0.00489478	0.145507	1
CA9	Alcohol intake	Per unit increase	FALSE	-0.0123535	0.011487	0.2834	-0.0396766	0.0221338	0.0755416	-0.00237728	0.0129613	0.854857	0.145738	1
TXLNA	Alcohol intake	Per unit increase	FALSE	0.00104523	0.0160786	0.948226	-0.0337987	0.027723	0.225367	0.015301	0.0194995	0.434044	0.14594	1
CD48	Alcohol intake	Per unit increase	FALSE	-0.0114585	0.0123925	0.35627	0.0199246	0.0239468	0.406895	-0.0200542	0.0136762	0.145465	0.146098	1
TNFSF10	Beer, 2.8-3.5% alc/vol	<Median intake	FALSE	-0.205147	0.13913	0.332033	0.030474	0.170063	0.651145	-0.301022	0.220551	0.242471	0.146477	1
PVRL4	Snus	User	FALSE	0.111206	0.182779	0.796033	-0.162425	0.250196	0.365505	0.36441	0.265822	0.177051	0.14697	1
CD244	Beer, 2.1% alc/vol	<Median intake	FALSE	-0.116821	0.189266	0.820112	0.226176	0.262622	0.202318	-0.284627	0.268023	0.340498	0.147517	1
SYND1	Beer, ≥4.5% alc/vol	Beer_4.5.2	FALSE	0.116237	0.202139	0.598868	0.496892	0.264939	0.123475	0.0661341	0.274235	0.0106546	0.147523	1
IL_8	Beer, 2.8-3.5% alc/vol	≥Median intake	FALSE	-0.365636	0.221241	0.123213	-0.673252	0.297052	0.0281055	-0.0464766	0.315401	0.943417	0.147649	1
PPY	Smoking	Ex-smoker	FALSE	-0.130026	0.1164	0.39738	-0.325884	0.213516	0.310957	0.0237411	0.137352	0.645928	0.147807	1
GPC1	Age	Per unit increase	FALSE	0.0114504	0.00629459	0.0712202	0.0205066	0.00825026	0.0146907	0.00299252	0.00897559	0.739487	0.147986	1
FASLG	Spirits	≥Median intake	FALSE	0.045314	0.186265	0.797386	0.17326	0.255824	0.780185	-0.281167	0.240865	0.487745	0.14852	1
CXCL9	Wine	≥Median intake	FALSE	-0.119693	0.191037	0.658253	0.280334	0.297624	0.478776	-0.244171	0.235358	0.106934	0.148631	1
IL_10	Smoking	Ex-smoker	FALSE	0.162768	0.154619	0.566511	0.431425	0.231054	0.13558	-0.0102204	0.202295	0.454946	0.148925	1
ADA	Beer, 2.8-3.5% alc/vol	≥Median intake	FALSE	-0.3551	0.201035	0.185521	-0.211284	0.244243	0.680367	0.0858476	0.33469	0.951269	0.148999	1
MetAP.2	Snus	Ex-user	FALSE	-0.0466971	0.232874	0.521317	0.147219	0.308065	0.499685	-0.544274	0.383379	0.327302	0.149173	1
RET	Beer, ≥4.5% alc/vol	Beer_4.5.2	FALSE	-0.193833	0.219646	0.581247	0.201043	0.305505	0.778252	-0.400896	0.32544	0.454538	0.149684	1
CXCL13	Alcohol intake	Per unit increase	FALSE	0.0149528	0.0157412	0.343035	-0.0204548	0.0275275	0.458775	0.0274806	0.0193169	0.157245	0.149722	1
DLL1	Snus	Ex-user	FALSE	0.444848	0.214355	0.0767515	0.606666	0.303119	0.00727712	0.0452654	0.299146	0.228994	0.1503	1
TGFA	Beer, 2.1% alc/vol	<Median intake	FALSE	-0.145646	0.177258	0.580562	-0.299636	0.254238	0.280707	0.196864	0.262544	0.295064	0.15034	1
ADAM.8	Smoking	Smoker	FALSE	0.148541	0.150863	0.589155	0.382748	0.209757	0.0750967	-0.0480389	0.216958	0.664069	0.15045	1
MSLN	Beer, 2.1% alc/vol	≥Median intake	FALSE	-0.179696	0.137278	0.418027	-0.303118	0.175638	0.20406	0.0856609	0.21168	0.764958	0.15069	1
MIA	Unhealthy lifestyle score	Per unit increase	FALSE	-0.166295	0.0730021	0.0235343	-0.0601606	0.0962369	0.53299	-0.264204	0.106606	0.0144622	0.151233	1
ANXA1	Beer, 2.1% alc/vol	<Median intake	FALSE	-0.141714	0.28533	0.345458	-0.229411	0.371107	0.132145	0.475467	0.436167	0.533361	0.151399	1
KLK13	Spirits	<Median intake	FALSE	0.0428951	0.159126	0.400129	0.271885	0.229838	0.498592	-0.179418	0.216082	0.0893176	0.152093	1
EN_RAGE	Spirits	≥Median intake	FALSE	-0.0408873	0.249858	0.911659	-0.388661	0.368499	0.114763	0.324488	0.340005	0.431326	0.152658	1
EN_RAGE	Beer, 2.1% alc/vol	≥Median intake	FALSE	0.161456	0.21676	0.602562	0.424786	0.333719	0.221455	-0.188499	0.293723	0.698826	0.15299	1
TGFR_2	Alcohol intake	Per unit increase	FALSE	-0.00603876	0.0132711	0.649546	0.0201619	0.0247583	0.416989	-0.0201514	0.0147133	0.173564	0.153217	1
FR_alpha	Beer, ≥4.5% alc/vol	Beer_4.5.1	FALSE	-0.0254379	0.174566	0.845731	0.208334	0.231978	0.607212	-0.283588	0.25635	0.54388	0.15426	1
XPNPEP2	Spirits	<Median intake	FALSE	0.0323222	0.0629094	0.593617	0.1491	0.106633	0.225307	-0.0320648	0.0706883	0.857626	0.154324	1
MIA	Wine	<Median intake	FALSE	-0.206149	0.148406	0.119186	-0.385176	0.201037	0.0155686	0.0232005	0.206746	0.993487	0.154869	1
KLK13	Snus	Ex-user	FALSE	0.0596305	0.22359	0.705635	0.182567	0.301792	0.79714	-0.409466	0.344557	0.459944	0.155293	1
RSPO3	Smoking	Ex-smoker	FALSE	-0.232754	0.150351	0.00405248	-0.512232	0.23128	0.076506	-0.0857998	0.19657	0.000943261	0.15533	1
CXCL6	Spirits	<Median intake	FALSE	0.0761466	0.172024	0.732376	0.300743	0.240016	0.415453	-0.183937	0.243505	0.284911	0.155604	1
MMP_10	Snus	Ex-user	FALSE	0.314509	0.237021	0.240924	0.0618138	0.303411	0.106784	0.755881	0.384158	0.0926338	0.155886	1
ADA	Alcohol intake	Per unit increase	FALSE	-0.0186588	0.0149072	0.211966	-0.0474394	0.0241724	0.051871	-0.00326469	0.0199833	0.870486	0.156157	1
FASLG	Wine	<Median intake	FALSE	-0.264772	0.132924	0.00220671	-0.409639	0.163616	5.83943e-08	-0.054537	0.190103	0.8	0.156579	1
LYN	Smoking	Ex-smoker	FALSE	0.0405498	0.154064	0.685848	-0.130881	0.22249	0.470987	0.287085	0.207408	0.0293721	0.156619	1
PODXL	Beer, 2.1% alc/vol	≥Median intake	FALSE	-0.230143	0.194142	0.246743	0.120581	0.278646	0.902714	-0.401481	0.263918	0.265546	0.156705	1
CX3CL1	Physical activity	Per unit increase	FALSE	0.0870221	0.0446933	0.0527314	0.0344704	0.0573443	0.549129	0.160336	0.0679918	0.0198689	0.15704	1
ERBB2	Beer, 2.8-3.5% alc/vol	≥Median intake	FALSE	-0.345	0.184953	0.0162082	-0.0667342	0.220682	0.499005	-0.533053	0.293446	0.0189942	0.157234	1
WIF_1	Unhealthy lifestyle score	Per unit increase	FALSE	-0.0266338	0.0737613	0.718328	0.0688373	0.0995623	0.49052	-0.136981	0.106139	0.199113	0.157263	1
FGF_23	Beer, ≥4.5% alc/vol	Beer_4.5.1	FALSE	-0.00885364	0.194936	0.825287	0.271772	0.264382	0.183508	-0.26262	0.271868	0.0878689	0.157515	1
S100A4	Beer, 2.1% alc/vol	≥Median intake	FALSE	-0.274127	0.202166	0.00780169	-0.705031	0.315448	0.0119848	-0.176415	0.27047	0.188181	0.157664	1
TGFA	Alcohol intake	Per unit increase	FALSE	-0.0244496	0.0154846	0.115544	-0.0606717	0.0260516	0.0213858	-0.0195934	0.0199761	0.328497	0.1581	1
TRANCE	Physical activity	Per unit increase	FALSE	0.0461724	0.0452669	0.308712	-0.0180404	0.0598778	0.763712	0.106809	0.066089	0.108568	0.158148	1
CRNN	Age	Per unit increase	FALSE	0.00808877	0.00734589	0.272464	0.0170125	0.0102752	0.10193	-0.00398102	0.0108646	0.714982	0.158509	1
hK8	Wine	<Median intake	FALSE	-0.13107	0.152037	0.106567	-0.286374	0.236631	0.0400375	0.101675	0.186543	0.85348	0.158608	1
PVRL4	Wine	<Median intake	FALSE	-0.15775	0.163583	0.0520569	-0.373892	0.229412	0.00602996	0.0771788	0.22403	0.907297	0.15862	1
CASP_8	Sex	Female	FALSE	0.15581	0.15848	0.327485	0.281573	0.208392	0.181179	-0.136526	0.229477	0.553842	0.158646	1
Gal_1	Smoking	Smoker	FALSE	-0.28583	0.163221	0.176977	-0.0359329	0.241056	0.206695	-0.497987	0.22234	0.0608857	0.158844	1
TNFB	Snus	Ex-user	FALSE	-0.061575	0.207772	0.954681	-0.385212	0.289699	0.331043	0.192273	0.296303	0.783553	0.159181	1
IL_7	Unhealthy lifestyle score	Per unit increase	FALSE	0.0720902	0.078943	0.362001	0.181011	0.103649	0.083082	-0.0377398	0.117331	0.748256	0.159335	1
IL_6	Physical activity	Per unit increase	FALSE	0.131779	0.0512372	0.0106967	0.197643	0.0662308	0.00338555	0.0601989	0.071918	0.404545	0.159435	1
TNFRSF9	Beer, 2.1% alc/vol	≥Median intake	FALSE	0.0497139	0.173878	0.947185	-0.281725	0.259659	0.244078	0.186945	0.232781	0.224905	0.159724	1
hK14	Beer, 2.1% alc/vol	≥Median intake	FALSE	-0.0924967	0.163872	0.852107	-0.28713	0.246576	0.419094	0.160996	0.217935	0.139825	0.159813	1
CXCL6	Beer, 2.1% alc/vol	≥Median intake	FALSE	-0.242869	0.201094	0.213186	0.12233	0.298822	0.895434	-0.428713	0.267747	0.0453979	0.159878	1
PVRL4	BMI	Per 1SD increase	FALSE	-0.16935	0.0703814	0.0170133	-0.0804592	0.0921791	0.384814	-0.282463	0.11071	0.0120612	0.160044	1
CD48	Beer, ≥4.5% alc/vol	Beer_4.5.1	FALSE	0.12109	0.152363	0.666626	0.37433	0.225885	0.226612	-0.0264973	0.174434	0.0452514	0.160157	1
GZMB	Smoking	Ex-smoker	FALSE	-0.211249	0.155364	0.388343	-0.435691	0.23373	0.110658	-0.000971232	0.205575	0.819701	0.16062	1
MIA	Smoking	Smoker	FALSE	-0.254332	0.159597	0.0652391	-0.0343389	0.215701	0.98117	-0.475375	0.229522	0.0108806	0.160696	1
FASLG	Smoking	Ex-smoker	FALSE	-0.00839589	0.131485	0.00939018	-0.196339	0.203034	0.614072	0.166812	0.166531	5.01497e-05	0.161109	1
MK	Alcohol intake	Per unit increase	FALSE	-0.00942879	0.0147937	0.524493	-0.0383466	0.0247321	0.123404	0.00508588	0.0187963	0.787157	0.161147	1
CYR61	Wine	<Median intake	FALSE	-0.242811	0.166468	0.145228	-0.160315	0.237207	0.262088	-0.541026	0.219996	0.0521247	0.161679	1
SPARC	Alcohol intake	Per unit increase	FALSE	-0.0289484	0.0146729	0.0497671	-0.00232568	0.0268459	0.931096	-0.0476634	0.0189736	0.0132173	0.161902	1
RSPO3	Beer, 2.8-3.5% alc/vol	<Median intake	FALSE	-0.211411	0.161359	0.220797	0.0481447	0.201919	0.32884	-0.342476	0.238236	0.358371	0.162046	1
TFPI_2	Alcohol intake	Per unit increase	FALSE	-0.0146502	0.0141552	0.301694	-0.0407442	0.0231529	0.0808043	0.000122754	0.017934	0.994549	0.162722	1
hK8	Beer, 2.8-3.5% alc/vol	≥Median intake	FALSE	-0.506909	0.184383	0.00791463	-0.155525	0.270531	0.222942	-0.626989	0.235257	0.0246522	0.162848	1
SPARC	Physical activity	Per unit increase	FALSE	-0.0192821	0.0491103	0.69492	-0.0718954	0.0629628	0.255885	0.0647539	0.075189	0.390704	0.162863	1
TLR3	Beer, ≥4.5% alc/vol	Beer_4.5.2	FALSE	0.147226	0.115899	0.150755	0.07889	0.187809	0.889293	0.330814	0.136404	0.00153187	0.163249	1
TNFRSF6B	Smoking	Smoker	FALSE	0.14587	0.141805	0.0966443	0.30584	0.174822	0.00613037	-0.09928	0.233124	0.85693	0.163328	1
MSLN	Wine	<Median intake	FALSE	-0.0416251	0.113032	0.588838	-0.18846	0.137119	0.387784	0.117179	0.179045	0.40684	0.164386	1
CD207	Beer, 2.8-3.5% alc/vol	<Median intake	FALSE	-0.139597	0.145415	0.539633	-0.262006	0.176006	0.329177	0.107824	0.205495	0.867718	0.164391	1
IL_7	Smoking	Ex-smoker	FALSE	-0.034094	0.152058	0.56472	-0.227218	0.221193	0.54343	0.185826	0.203512	0.406655	0.164753	1
CEACAM5	Beer, 2.1% alc/vol	≥Median intake	FALSE	0.0541267	0.206228	0.855758	-0.386635	0.320794	0.101226	0.109128	0.268144	0.847224	0.164772	1
CEACAM1	Beer, 2.8-3.5% alc/vol	<Median intake	FALSE	-0.0229127	0.159954	0.964968	0.241477	0.211577	0.488056	-0.164788	0.234328	0.774644	0.164965	1
MCP_1	Smoking	Smoker	FALSE	0.168072	0.165934	0.569798	0.372193	0.23657	0.254741	-0.0934269	0.240379	0.90601	0.164986	1
CD40	Beer, 2.1% alc/vol	<Median intake	FALSE	0.175932	0.186917	0.633415	0.481847	0.270718	0.0740215	-0.0437214	0.272684	0.721046	0.165218	1
CDCP1	Beer, 2.1% alc/vol	<Median intake	FALSE	-0.0667984	0.132284	0.816897	-0.25558	0.196533	0.277639	0.120637	0.187176	0.778421	0.165257	1
CD27	Spirits	≥Median intake	FALSE	-0.0125416	0.195341	0.850088	0.0280123	0.306748	0.535637	-0.327013	0.22797	0.350248	0.16582	1
CCL11	Alcohol intake	Per unit increase	FALSE	0.00266643	0.0152666	0.861482	-0.0264825	0.0269881	0.328251	0.0190312	0.01889	0.31555	0.166182	1
TGFA	Smoking	Ex-smoker	FALSE	-0.218337	0.156047	0.368835	-0.295434	0.230407	0.438912	0.0668214	0.212273	0.906569	0.166234	1
IL_17A	Beer, 2.1% alc/vol	≥Median intake	FALSE	0.300241	0.254492	0.483519	-0.120691	0.376926	0.474773	0.561447	0.319707	0.0465994	0.166448	1
CCL20	Beer, ≥4.5% alc/vol	Beer_4.5.2	FALSE	0.243923	0.24305	0.431049	-0.143357	0.350325	0.635054	0.514186	0.32552	0.282454	0.166806	1
RET	Beer, 2.8-3.5% alc/vol	≥Median intake	FALSE	-0.25658	0.200815	0.421269	-0.221045	0.276245	0.454607	0.202911	0.334321	0.637231	0.167461	1
CASP_8	Smoking	Ex-smoker	FALSE	-0.064681	0.15698	0.827268	-0.237382	0.227003	0.0828978	0.18046	0.212947	0.413712	0.167629	1
CCL28	Snus	User	FALSE	0.0699325	0.170484	0.823722	0.0437467	0.232371	0.660908	-0.292484	0.263549	0.517625	0.167664	1
MUC_16	Snus	Ex-user	FALSE	0.223198	0.234742	0.42766	0.378126	0.303168	0.446488	-0.263231	0.379757	0.327621	0.167871	1
S100A11	Beer, ≥4.5% alc/vol	Beer_4.5.2	FALSE	0.481177	0.223532	0.0512403	0.144907	0.305913	0.572685	0.740362	0.311297	0.0509852	0.167907	1
CASP_8	Spirits	≥Median intake	FALSE	0.129677	0.25188	0.668111	-0.16151	0.359807	0.104146	0.509551	0.340401	0.110748	0.168043	1
CXCL10	Beer, ≥4.5% alc/vol	Beer_4.5.2	FALSE	0.207233	0.18811	0.38349	0.0870325	0.250341	0.389821	0.532984	0.252435	0.0098529	0.168553	1
TNFRSF4	Smoking	Ex-smoker	FALSE	0.134198	0.144529	0.495364	0.318212	0.215897	0.0272517	-0.0796788	0.197961	0.147095	0.168784	1
TNFSF14	Smoking	Ex-smoker	FALSE	-0.0739569	0.15113	0.742207	-0.107067	0.218562	0.335778	0.208127	0.206336	0.52719	0.168983	1
SEZ6L	Beer, 2.8-3.5% alc/vol	≥Median intake	FALSE	-0.400412	0.169551	0.036459	-0.336455	0.207415	0.208066	-0.0593798	0.254485	0.970763	0.169098	1
CDCP1	Wine	<Median intake	FALSE	-0.16225	0.127186	0.341954	-0.315277	0.174884	0.1486	0.0352169	0.186167	0.0845312	0.169118	1
CEACAM5	Alcohol intake	Per unit increase	FALSE	-0.00593971	0.015548	0.702799	-0.0428819	0.0269803	0.114769	-0.00395759	0.019439	0.839003	0.169746	1
FADD	Smoking	Ex-smoker	FALSE	-0.128937	0.151993	0.594941	-0.296125	0.22344	0.289395	0.10918	0.207509	0.857622	0.170718	1
EPHA2	Smoking	Smoker	FALSE	0.0961248	0.17228	0.169896	0.313159	0.248646	0.0378925	-0.155048	0.237993	0.80055	0.170821	1
hGDNF	Smoking	Smoker	FALSE	-0.469515	0.171995	0.0192745	-0.334174	0.247938	0.40543	-0.753767	0.226412	0.00217861	0.171	1
4E_BP1	Beer, ≥4.5% alc/vol	Beer_4.5.2	FALSE	-0.163188	0.242048	0.792521	-0.577162	0.350226	0.228526	0.0557808	0.317675	0.889823	0.171214	1
GZMB	Beer, 2.1% alc/vol	≥Median intake	FALSE	-0.205463	0.21434	0.476194	-0.549609	0.327192	0.217828	0.0469206	0.28949	0.890583	0.171889	1
IL_7	Beer, 2.8-3.5% alc/vol	<Median intake	FALSE	-0.185723	0.160626	0.49381	-0.312854	0.210307	0.333608	0.113769	0.244487	0.881503	0.171935	1
CXCL5	Spirits	<Median intake	FALSE	0.156669	0.164403	0.163128	0.208955	0.226504	0.0554789	-0.18052	0.250549	0.712143	0.17211	1
MSLN	BMI	Per 1SD increase	FALSE	-0.0223993	0.0594536	0.706659	0.00522954	0.0714007	0.941724	-0.152748	0.0995558	0.127351	0.172164	1
4E_BP1	Beer, 2.8-3.5% alc/vol	<Median intake	FALSE	-0.167139	0.186257	0.537152	-0.12862	0.266391	0.633943	0.176266	0.252978	0.665798	0.172212	1
CD40	Beer, 2.8-3.5% alc/vol	<Median intake	FALSE	-0.203866	0.176647	0.349788	-0.124625	0.231743	0.640301	0.147659	0.266158	0.830086	0.17248	1
OSM	Physical activity	Per unit increase	FALSE	0.0443148	0.0499871	0.376362	0.127117	0.0702713	0.0729049	-0.00783802	0.0759621	0.918017	0.172645	1
MMP_1	Beer, ≥4.5% alc/vol	Beer_4.5.1	FALSE	0.00681917	0.172773	0.281265	-0.182005	0.24244	0.229809	0.303146	0.265121	0.374374	0.173103	1
SCAMP3	Smoking	Ex-smoker	FALSE	0.0337963	0.153967	0.912711	-0.138017	0.222981	0.524633	0.268657	0.209157	0.216144	0.17325	1
VEGFR_3	Age	Per unit increase	FALSE	0.0103991	0.0061552	0.094046	0.0171827	0.0084691	0.0452281	0.00157299	0.00801669	0.844849	0.173355	1
MMP_10	Spirits	≥Median intake	FALSE	-0.0930278	0.241342	0.752757	-0.457761	0.340938	0.285685	0.186158	0.331709	0.81993	0.173452	1
XPNPEP2	Beer, 2.1% alc/vol	<Median intake	FALSE	0.0771405	0.0676933	0.234252	-0.061517	0.12141	0.657199	0.133489	0.0763028	0.198719	0.173821	1
LYPD3	Beer, 2.8-3.5% alc/vol	≥Median intake	FALSE	-0.307813	0.165715	0.16812	-0.141804	0.236537	0.834771	-0.0553837	0.216911	0.751135	0.174146	1
FR_gamma	Spirits	≥Median intake	FALSE	0.0221853	0.0777635	0.593382	-0.0316692	0.187978	0.922734	-0.0222057	0.0334674	0.215063	0.174787	1
hK11	Unhealthy lifestyle score	Per unit increase	FALSE	-0.11174	0.0756746	0.140979	-0.00975503	0.103798	0.925267	-0.209773	0.105151	0.0481166	0.175591	1
TLR3	Smoking	Ex-smoker	FALSE	-0.0136615	0.0979776	0.904379	-0.196601	0.178238	0.376442	0.0854174	0.112207	0.675301	0.175756	1
TNFSF14	Beer, 2.1% alc/vol	<Median intake	FALSE	-0.0786886	0.179549	0.824175	0.0674794	0.257638	0.722235	-0.40432	0.264972	0.292794	0.175874	1
BDNF	Alcohol intake	Per unit increase	FALSE	0.00957831	0.0113244	0.399132	-0.0140086	0.0197712	0.480932	0.018576	0.0141418	0.193499	0.176359	1
TGFR_2	Age	Per unit increase	TRUE	0.0372116	0.00596505	7.46809e-09	0.0449564	0.00797799	1.84365e-07	0.029592	0.0080987	0.000409556	0.176413	1
AXIN1	Beer, 2.8-3.5% alc/vol	≥Median intake	FALSE	-0.160946	0.232873	0.757639	-0.121952	0.314984	0.646213	0.297103	0.340349	0.396848	0.176534	1
CEACAM1	Spirits	<Median intake	FALSE	-0.0529996	0.168469	0.875365	-0.29451	0.232473	0.434988	0.154044	0.239667	0.416205	0.176654	1
CRNN	Wine	≥Median intake	FALSE	-0.136967	0.21526	0.741188	-0.521217	0.311273	0.218247	0.0221921	0.289799	0.991685	0.176662	1
TFPI_2	Snus	User	FALSE	-0.0332673	0.17316	0.0437619	-0.277402	0.223827	0.0134608	0.168295	0.253788	0.614372	0.177258	1
IGF1R	Beer, 2.8-3.5% alc/vol	≥Median intake	FALSE	-0.300875	0.218023	0.352558	-0.390454	0.276081	0.367477	0.156313	0.349209	0.888643	0.177395	1
MIC_A/B	Unhealthy lifestyle score	Per unit increase	FALSE	-0.00334721	0.0187353	0.858495	0.0216201	0.0348945	0.537532	-0.0284116	0.0219425	0.200192	0.177702	1
FGF_23	Beer, 2.1% alc/vol	≥Median intake	FALSE	-0.133781	0.201236	0.155236	-0.520456	0.295764	0.214955	-0.0471597	0.267341	0.0546943	0.178002	1
FASLG	Physical activity	Per unit increase	FALSE	0.135013	0.0404739	0.000988714	0.0936523	0.0495682	0.0617818	0.199484	0.060981	0.00136632	0.178029	1
OSM	Spirits	<Median intake	FALSE	-0.0200112	0.180005	0.925493	0.139399	0.259039	0.230808	-0.333542	0.26246	0.245773	0.179021	1
LIF_R	Alcohol intake	Per unit increase	FALSE	-0.0172904	0.014668	0.239622	0.0113826	0.0258644	0.660596	-0.0314981	0.0187718	0.0957436	0.179494	1
SCAMP3	Spirits	<Median intake	FALSE	0.371243	0.188932	0.145552	0.553705	0.257535	0.0652144	0.0562701	0.276816	0.776939	0.180119	1
ADA	Wine	<Median intake	FALSE	-0.142554	0.164768	0.642827	-0.289066	0.21406	0.28138	0.150067	0.254251	0.0806667	0.180553	1
VEGFR_2	Beer, ≥4.5% alc/vol	Beer_4.5.1	FALSE	-0.0909681	0.177408	0.52831	0.231001	0.264223	0.427909	-0.222164	0.237024	0.360023	0.180775	1
CCL20	Beer, ≥4.5% alc/vol	Beer_4.5.1	FALSE	0.0528303	0.209765	0.431049	-0.248928	0.293082	0.635054	0.302676	0.293501	0.282454	0.18157	1
EN_RAGE	Sex	Female	FALSE	-0.30312	0.152617	0.0491972	-0.142229	0.19797	0.475045	-0.548325	0.231304	0.0203627	0.181623	1
SPARC	Snus	User	FALSE	0.0756435	0.179316	0.469883	-0.19372	0.252301	0.486242	0.301793	0.282171	0.463154	0.181883	1
SIRT2	Beer, 2.8-3.5% alc/vol	≥Median intake	FALSE	-0.289214	0.230705	0.443421	-0.233672	0.317361	0.719557	0.16333	0.342215	0.427338	0.182228	1
CCL23	Beer, ≥4.5% alc/vol	Beer_4.5.2	FALSE	0.219495	0.221788	0.0382831	-0.0493194	0.310271	0.0132147	0.538024	0.314251	0.184718	0.182391	1
CXCL11	Snus	User	FALSE	0.208222	0.178097	0.102759	0.00205942	0.254596	0.172388	0.47954	0.25618	0.12293	0.18247	1
VIM	BMI	Per 1SD increase	FALSE	0.11502	0.0678801	0.0920473	0.175134	0.0875117	0.0484041	-0.0115167	0.110755	0.917418	0.182499	1
BDNF	Unhealthy lifestyle score	Per unit increase	FALSE	-0.0704654	0.0660534	0.287683	0.0147238	0.0900844	0.870541	-0.162356	0.0979026	0.101139	0.182737	1
GPC1	Unhealthy lifestyle score	Per unit increase	FALSE	-0.0344601	0.0744516	0.643854	0.0419904	0.105301	0.690707	-0.149453	0.102992	0.149175	0.182924	1
TRANCE	Beer, 2.8-3.5% alc/vol	<Median intake	FALSE	-0.0270512	0.150512	0.730931	0.185138	0.210707	0.556413	-0.200289	0.199401	0.104634	0.183516	1
CPE	Beer, 2.1% alc/vol	<Median intake	FALSE	-0.055105	0.176508	0.84932	-0.347939	0.262368	0.283479	0.120126	0.242652	0.663816	0.183726	1
IL_10RB	Spirits	<Median intake	FALSE	-0.247386	0.147679	0.210711	-0.445021	0.215129	0.0459826	-0.0601894	0.194925	0.932417	0.183846	1
IL_17C	Unhealthy lifestyle score	Per unit increase	FALSE	-0.150618	0.0900422	0.0960336	-0.0576941	0.129159	0.656161	-0.2848	0.12023	0.0197442	0.18423	1
CX3CL1	Sex	Female	FALSE	0.325588	0.174798	0.0643913	0.106182	0.243211	0.663776	0.570614	0.251684	0.0261383	0.184423	1
CYR61	Physical activity	Per unit increase	FALSE	-0.00449664	0.0489393	0.926862	-0.0637646	0.0616841	0.303318	0.0624962	0.0734755	0.39655	0.185309	1
TNFB	Beer, 2.1% alc/vol	≥Median intake	FALSE	-0.245624	0.163346	0.129888	-0.539246	0.258161	0.102124	-0.0935485	0.224471	0.665234	0.185554	1
FR_alpha	Spirits	≥Median intake	FALSE	-0.114581	0.21118	0.661679	0.0327399	0.305844	0.339818	-0.468992	0.287954	0.228863	0.186271	1
CXCL1	Beer, ≥4.5% alc/vol	Beer_4.5.1	FALSE	-0.0821116	0.188215	0.277002	-0.334108	0.251761	0.380489	0.166782	0.288475	0.406936	0.186346	1
KLK13	Unhealthy lifestyle score	Per unit increase	FALSE	-0.0888279	0.0764975	0.246619	-0.00644117	0.106286	0.951768	-0.201932	0.105724	0.0583152	0.186464	1
S100A11	Spirits	<Median intake	FALSE	-0.103593	0.173071	0.241435	0.153841	0.233506	0.544436	-0.284588	0.250275	0.156005	0.187337	1
SLAMF1	Snus	Ex-user	FALSE	0.315857	0.232222	0.325597	0.522625	0.323054	0.156037	-0.0821244	0.34553	0.738512	0.187609	1
ERBB4	Wine	<Median intake	FALSE	-0.218515	0.148887	0.069753	-0.469406	0.192015	0.00278665	-0.181872	0.216302	0.594916	0.18765	1
GPNMB	BMI	Per 1SD increase	FALSE	-0.0204255	0.0670335	0.76089	0.0303418	0.0883755	0.732092	-0.142179	0.102684	0.168504	0.18766	1
CA9	Snus	Ex-user	FALSE	0.181666	0.192299	0.545326	0.447431	0.27725	0.26535	-0.052034	0.258965	0.59726	0.187995	1
TNFB	Beer, 2.1% alc/vol	<Median intake	FALSE	-0.052796	0.142857	0.129888	-0.328555	0.227649	0.102124	0.0457254	0.191307	0.665234	0.188086	1
ICOSLG	Unhealthy lifestyle score	Per unit increase	FALSE	-0.131321	0.0825745	0.113076	-0.0246681	0.117644	0.83429	-0.23944	0.113315	0.036553	0.188123	1
5'_NT	Beer, 2.8-3.5% alc/vol	≥Median intake	FALSE	-0.0811428	0.208152	0.170489	0.195844	0.300279	0.233369	-0.373946	0.311981	0.335774	0.188192	1
TCL1A	Age	Per unit increase	FALSE	0.00344845	0.00667125	0.606141	-0.00345318	0.00821489	0.675171	0.0132904	0.00972698	0.174493	0.188461	1
TGFA	Spirits	≥Median intake	FALSE	-0.000613407	0.232926	0.899396	-0.377863	0.341806	0.240736	0.235194	0.33082	0.766321	0.188894	1
5'_NT	Beer, 2.1% alc/vol	≥Median intake	FALSE	-0.112713	0.199306	0.724302	-0.258104	0.31639	0.700364	0.219517	0.26992	0.413999	0.188903	1
5'_NT	Age	Per unit increase	FALSE	0.0152223	0.00732175	0.0396128	0.0066265	0.00989557	0.504514	0.0256999	0.010652	0.017349	0.189425	1
TNFRSF9	Wine	≥Median intake	FALSE	0.119394	0.175616	0.778071	0.335182	0.258014	0.159302	-0.118053	0.234916	0.0957572	0.189547	1
MCP_4	Beer, 2.8-3.5% alc/vol	≥Median intake	FALSE	-0.440343	0.210549	0.0851214	-0.694283	0.282851	0.0454672	-0.135693	0.318842	0.705008	0.189825	1
MetAP.2	Beer, 2.8-3.5% alc/vol	≥Median intake	FALSE	-0.245742	0.232189	0.520388	-0.241107	0.315938	0.528497	0.206873	0.345288	0.671767	0.189886	1
CEACAM1	Snus	Ex-user	FALSE	0.359681	0.228471	0.21555	0.429871	0.318963	0.155736	-0.112275	0.366448	0.953512	0.191353	1
LAP.TGF_beta_1	Beer, 2.8-3.5% alc/vol	<Median intake	FALSE	-0.466443	0.172669	0.0137704	-0.531013	0.209998	0.0303047	-0.143702	0.25422	0.772542	0.191471	1
GPC1	Smoking	Smoker	FALSE	-0.272166	0.159022	0.0568539	-0.0456508	0.228252	0.273328	-0.4606	0.222019	0.106492	0.191612	1
TNFSF10	Sex	Female	FALSE	-0.275038	0.162096	0.0917881	-0.085961	0.225027	0.703634	-0.506962	0.232223	0.0321317	0.19184	1
Flt3L	Snus	Ex-user	FALSE	0.669707	0.198516	0.00302689	0.685686	0.288262	0.051505	0.279689	0.299249	0.64721	0.192063	1
TNFRSF9	Beer, 2.8-3.5% alc/vol	≥Median intake	FALSE	-0.319943	0.17132	0.0352964	-0.0578495	0.233844	0.481153	-0.152771	0.250464	0.108	0.192067	1
IL_15RA	Beer, ≥4.5% alc/vol	Beer_4.5.1	FALSE	0.0893499	0.178676	0.246987	0.312348	0.279456	0.514425	-0.135109	0.217605	0.15405	0.19219	1
ERBB4	Beer, ≥4.5% alc/vol	Beer_4.5.2	FALSE	-0.0878763	0.196432	0.74702	0.215633	0.254692	0.627938	-0.234704	0.278214	0.101676	0.19247	1
MUC_16	Spirits	<Median intake	FALSE	-0.00341132	0.172381	0.722279	-0.202579	0.235443	0.275095	0.242777	0.248316	0.613656	0.192481	1
CD40	Snus	Ex-user	FALSE	0.0981757	0.239169	0.558218	0.280545	0.322579	0.32939	-0.360914	0.390969	0.616253	0.192491	1
TNFB	Snus	User	FALSE	-0.0353562	0.170127	0.954681	-0.296949	0.230812	0.331043	0.131762	0.260352	0.783553	0.192742	1
CX3CL1	Snus	User	FALSE	0.161733	0.177203	0.582405	-0.0864227	0.250405	0.771445	0.391174	0.271669	0.354764	0.192891	1
FR_gamma	Smoking	Smoker	FALSE	-0.110112	0.073994	0.013834	-0.089125	0.140418	0.0289793	-0.0554825	0.0422462	0.092875	0.193008	1
LYPD3	Beer, ≥4.5% alc/vol	Beer_4.5.2	FALSE	0.0915419	0.184615	0.882325	0.0353698	0.276719	0.642653	0.377184	0.222342	0.00490497	0.193383	1
FADD	Unhealthy lifestyle score	Per unit increase	FALSE	0.0854286	0.0782672	0.276404	0.167683	0.111214	0.134582	-0.0321527	0.109955	0.770431	0.193531	1
EGF	Snus	Ex-user	FALSE	-0.0991175	0.237558	0.515084	0.123452	0.309082	0.875163	-0.515184	0.38452	0.17975	0.193686	1
LY9	Beer, 2.8-3.5% alc/vol	<Median intake	FALSE	-0.188485	0.138643	0.348074	0.030037	0.187582	0.82586	-0.296888	0.18853	0.290506	0.193905	1
CXCL17	Sex	Female	FALSE	0.166641	0.148482	0.263584	0.28981	0.204457	0.160815	-0.0747554	0.20979	0.722563	0.194008	1
TCL1A	Beer, 2.1% alc/vol	≥Median intake	FALSE	-0.354362	0.180008	0.026429	0.00407749	0.276066	0.968157	-0.347244	0.240064	0.0143943	0.194039	1
ITGAV	Beer, 2.8-3.5% alc/vol	<Median intake	FALSE	-0.116653	0.157655	0.471059	0.0822423	0.200136	0.888581	-0.315746	0.238145	0.274937	0.194055	1
FGF_21	Age	Per unit increase	FALSE	0.0172673	0.00637368	0.00727283	0.0111407	0.00830787	0.183026	0.0282024	0.0102638	0.00694208	0.195068	1
ITGB5	Beer, 2.1% alc/vol	<Median intake	FALSE	-0.351227	0.189706	0.181638	-0.0959722	0.290761	0.769218	-0.60588	0.26766	0.0775752	0.195476	1
CRNN	Smoking	Ex-smoker	FALSE	-0.0532404	0.156308	0.760682	-0.253845	0.213142	0.238185	0.140227	0.217814	0.645769	0.195624	1
VIM	Unhealthy lifestyle score	Per unit increase	FALSE	0.0861764	0.0810419	0.288811	0.174822	0.112473	0.122693	-0.0280319	0.111297	0.801684	0.1957	1
MAD.homolog.5	Smoking	Smoker	FALSE	0.127034	0.170285	0.530565	0.34395	0.247228	0.383102	-0.103182	0.242336	0.489435	0.195952	1
IL_17A	Snus	Ex-user	FALSE	-0.0442701	0.302078	0.93303	0.206364	0.37875	0.540691	-0.607277	0.507035	0.317529	0.196143	1
CPE	Smoking	Smoker	FALSE	-0.0307892	0.169436	0.9152	0.200631	0.244664	0.476749	-0.23978	0.237226	0.215315	0.196152	1
MCP_3	Spirits	<Median intake	FALSE	0.245002	0.181781	0.325714	0.557466	0.272736	0.0683426	0.0950214	0.250875	0.914393	0.196264	1
IL_10RB	Beer, 2.8-3.5% alc/vol	≥Median intake	FALSE	-0.410125	0.174189	0.0647005	-0.168512	0.239588	0.780392	-0.611059	0.248673	0.0502784	0.196274	1
ERBB3	Beer, 2.8-3.5% alc/vol	<Median intake	FALSE	-0.285016	0.170512	0.187338	-0.00443959	0.227405	0.787784	-0.38206	0.252651	0.28596	0.196279	1
OPG	Spirits	≥Median intake	FALSE	-0.218787	0.196858	0.518323	-0.592031	0.290174	0.0601344	-0.189186	0.261852	0.721605	0.196622	1
NT_3	Beer, 2.1% alc/vol	≥Median intake	FALSE	-0.197899	0.180799	0.504345	-0.0139085	0.279928	0.996028	-0.469647	0.244713	0.155778	0.196906	1
CA9	Spirits	≥Median intake	FALSE	0.199232	0.169476	0.307444	-0.178359	0.296414	0.0834064	0.165327	0.181209	0.644787	0.197911	1
CCL11	Spirits	≥Median intake	FALSE	0.272301	0.229897	0.25229	-0.0997638	0.36071	0.570519	0.504052	0.300995	0.0268835	0.19804	1
RSPO3	Unhealthy lifestyle score	Per unit increase	FALSE	-0.172592	0.0782077	0.0282518	-0.0782515	0.106016	0.461757	-0.277706	0.113101	0.0155694	0.198196	1
CTSV	Beer, ≥4.5% alc/vol	Beer_4.5.1	FALSE	-0.031051	0.190031	0.98673	-0.253051	0.302005	0.344246	0.206486	0.224952	0.352699	0.198229	1
TWEAK	Beer, 2.8-3.5% alc/vol	≥Median intake	FALSE	-0.371167	0.208863	0.0576406	-0.178191	0.261991	0.489272	-0.0462744	0.308015	0.312285	0.198261	1
IL_8	Beer, 2.1% alc/vol	<Median intake	FALSE	-0.037325	0.184977	0.973588	0.200037	0.270995	0.36398	-0.268956	0.245937	0.229304	0.198384	1
RET	Beer, ≥4.5% alc/vol	Beer_4.5.1	FALSE	-0.0608175	0.187376	0.581247	0.17721	0.258103	0.778252	-0.325298	0.295199	0.454538	0.198525	1
SIRT2	Alcohol intake	Per unit increase	FALSE	-0.0128704	0.0158556	0.417849	-0.0418744	0.0279588	0.136935	0.0017994	0.0193164	0.925922	0.198562	1
CD160	Beer, 2.8-3.5% alc/vol	≥Median intake	FALSE	-0.244437	0.166028	0.311672	0.016544	0.214139	0.942521	-0.34276	0.241929	0.250447	0.198889	1
IL_17C	Snus	User	FALSE	-0.0991908	0.206622	0.530028	-0.211162	0.263536	0.27052	0.249781	0.287861	0.638076	0.198934	1
FASLG	Snus	User	FALSE	0.0580142	0.160356	0.023598	-0.139417	0.219521	0.0664754	0.273768	0.235422	0.409499	0.199128	1
CD40	Beer, ≥4.5% alc/vol	Beer_4.5.1	FALSE	-0.367208	0.206445	0.0626233	-0.701851	0.277082	0.0339384	-0.233413	0.308976	0.339708	0.199485	1
FURIN	Beer, ≥4.5% alc/vol	Beer_4.5.1	TRUE	0.078728	0.158797	0.000218107	-0.0538933	0.222975	0.0685539	0.337466	0.227596	0.000602618	0.199485	1
MSLN	Snus	Ex-user	FALSE	0.205989	0.1789	0.299729	0.319869	0.226388	0.0889942	-0.144856	0.297544	0.607516	0.19986	1
CDCP1	Age	Per unit increase	TRUE	0.03543	0.00550983	4.68766e-09	0.0283564	0.00630816	2.12029e-05	0.0407572	0.00858369	6.37292e-06	0.199973	1
IL_7	Spirits	≥Median intake	FALSE	-0.0601033	0.230316	0.378085	0.212608	0.332847	0.576303	-0.370918	0.315472	0.412491	0.200052	1
CCL28	Wine	<Median intake	FALSE	0.118679	0.156739	0.569418	-0.101643	0.202658	0.709849	0.289987	0.252886	0.517365	0.200215	1
WIF_1	Beer, 2.8-3.5% alc/vol	<Median intake	FALSE	-0.208257	0.145013	0.0944557	-0.0232534	0.191076	0.864294	-0.374995	0.199143	0.118099	0.200533	1
MIC_A/B	Sex	Female	FALSE	-0.188834	0.17919	0.293797	-0.457714	0.245145	0.0661119	-0.0187202	0.257938	0.942352	0.200603	1
Flt3L	Physical activity	Per unit increase	FALSE	-0.0292448	0.0398264	0.463587	0.0178905	0.0553599	0.747188	-0.0878229	0.0613151	0.15452	0.200647	1
SYND1	Wine	≥Median intake	FALSE	0.244425	0.186182	0.0829768	0.202915	0.249755	0.000966884	-0.0755645	0.252428	0.468282	0.201075	1
CXCL11	BMI	Per 1SD increase	FALSE	0.103727	0.0685593	0.132097	0.0390893	0.0927886	0.674567	0.220237	0.108806	0.0456929	0.201444	1
CX3CL1	Smoking	Smoker	FALSE	-0.139113	0.161376	0.167036	0.0699663	0.237346	0.465239	-0.350902	0.228945	0.261519	0.201462	1
WIF_1	Beer, 2.8-3.5% alc/vol	≥Median intake	FALSE	-0.391539	0.180433	0.0944557	-0.107809	0.240473	0.864294	-0.516989	0.257287	0.118099	0.201722	1
TXLNA	Smoking	Ex-smoker	FALSE	-0.000428583	0.152207	0.834859	-0.131291	0.221425	0.622082	0.231046	0.204574	0.205355	0.201764	1
TGFR_2	Smoking	Smoker	FALSE	-0.198238	0.157649	0.313159	-0.00276117	0.232452	0.483772	-0.397198	0.207224	0.145222	0.201841	1
ESM_1	BMI	Per 1SD increase	TRUE	-0.270811	0.0646694	4.0787e-05	-0.184964	0.0834973	0.0291622	-0.350124	0.104919	0.00110444	0.201908	1
TRANCE	Smoking	Ex-smoker	FALSE	-0.158487	0.143873	0.40634	-0.41815	0.217236	0.00797802	-0.0775422	0.181699	0.464982	0.202089	1
FCRLB	BMI	Per 1SD increase	FALSE	0.00924264	0.0674974	0.891199	-0.0587835	0.0892871	0.511663	0.119759	0.108486	0.271694	0.203337	1
TNFSF14	Beer, ≥4.5% alc/vol	Beer_4.5.2	FALSE	0.0409198	0.229299	0.978085	-0.274493	0.30904	0.656741	0.288153	0.325845	0.662452	0.203459	1
STAMPB	Alcohol intake	Per unit increase	FALSE	-0.00853433	0.0159518	0.593195	-0.0382395	0.0279003	0.173131	0.00491147	0.0193522	0.800049	0.203608	1
CYR61	Beer, 2.8-3.5% alc/vol	<Median intake	FALSE	-0.178668	0.163944	0.307259	-0.0109272	0.219305	0.926025	-0.398777	0.21709	0.144263	0.204065	1
CCL20	Snus	Ex-user	FALSE	-0.0401694	0.240379	0.958847	0.154403	0.313079	0.528859	-0.473119	0.390981	0.416813	0.204148	1
TXLNA	Beer, 2.8-3.5% alc/vol	≥Median intake	FALSE	-0.183271	0.233591	0.72486	-0.253669	0.316002	0.483377	0.248315	0.34543	0.486363	0.204398	1
MCP_2	Beer, 2.1% alc/vol	≥Median intake	FALSE	-0.322191	0.171729	0.0964575	-0.0814494	0.245132	0.219899	-0.517273	0.242772	0.050118	0.204463	1
IL_7	Beer, 2.1% alc/vol	<Median intake	FALSE	0.0775505	0.171664	0.444679	0.269807	0.247957	0.110019	-0.173501	0.250353	0.738976	0.204947	1
IL_18	Age	Per unit increase	FALSE	0.0184838	0.00620854	0.00354008	0.0113208	0.00784461	0.152294	0.0265994	0.00923691	0.00479554	0.205092	1
HGF	Wine	<Median intake	FALSE	-0.013042	0.14866	0.99189	0.198526	0.206759	0.548579	-0.175288	0.217961	0.582198	0.205738	1
S100A4	Smoking	Ex-smoker	FALSE	-0.222632	0.154001	0.111916	-0.424872	0.237617	0.186136	-0.0304454	0.205639	0.178371	0.206208	1
ADAM.8	Beer, ≥4.5% alc/vol	Beer_4.5.1	FALSE	-0.0618856	0.155583	0.724921	0.125682	0.216838	0.544999	-0.249366	0.203515	0.0272596	0.206346	1
CD244	Sex	Female	FALSE	0.173283	0.159511	0.279392	0.282607	0.207607	0.17782	-0.0949263	0.23356	0.685572	0.20647	1
CXCL5	Beer, 2.8-3.5% alc/vol	<Median intake	FALSE	-0.241714	0.154639	0.203187	-0.311991	0.211413	0.338176	0.0533825	0.242215	0.718941	0.20664	1
IL_8	Snus	Ex-user	FALSE	0.105118	0.235157	0.853803	0.427582	0.318993	0.341734	-0.169188	0.363412	0.824639	0.207095	1
MSLN	Beer, 2.8-3.5% alc/vol	<Median intake	FALSE	-0.176978	0.107969	0.260259	-0.041594	0.120809	0.855873	-0.278563	0.175585	0.190774	0.207243	1
LIF_R	Beer, 2.1% alc/vol	<Median intake	FALSE	0.0357481	0.168693	0.678885	-0.190539	0.251088	0.685798	0.248826	0.241665	0.0885416	0.20738	1
CST5	Beer, ≥4.5% alc/vol	Beer_4.5.2	FALSE	0.282049	0.17207	0.26273	0.566392	0.226114	0.0365539	0.274783	0.25817	0.309041	0.208451	1
GPC1	Snus	Ex-user	FALSE	0.028325	0.217513	0.0969153	0.150836	0.297025	0.01669	-0.353399	0.321277	0.543215	0.2085	1
MAD.homolog.5	Unhealthy lifestyle score	Per unit increase	FALSE	0.139181	0.0807171	0.0860429	0.234085	0.112381	0.0395158	0.0290785	0.118543	0.80665	0.209364	1
MIA	Snus	Ex-user	FALSE	-0.0452021	0.217922	0.499853	-0.304101	0.284665	0.504552	0.23979	0.329534	0.460003	0.209468	1
GZMH	Unhealthy lifestyle score	Per unit increase	FALSE	-0.027685	0.0809047	0.732496	0.0492468	0.111576	0.659686	-0.151436	0.118245	0.202823	0.210105	1
S100A4	Beer, 2.1% alc/vol	<Median intake	FALSE	-0.511466	0.178285	0.00780169	-0.837387	0.278039	0.0119848	-0.403672	0.243372	0.188181	0.210169	1
RET	Physical activity	Per unit increase	FALSE	0.0847503	0.0485142	0.0819004	0.115988	0.0650436	0.0768799	-0.000555733	0.073768	0.994003	0.210508	1
MAD.homolog.5	Beer, ≥4.5% alc/vol	Beer_4.5.1	FALSE	0.154976	0.2051	0.70171	0.437968	0.292248	0.319389	-0.0778756	0.293853	0.961684	0.210851	1
OSM	Smoking	Ex-smoker	FALSE	0.0435898	0.144783	0.221177	-0.104615	0.214924	0.766012	0.262534	0.210231	0.277864	0.211648	1
WFDC2	Smoking	Smoker	TRUE	0.366555	0.147887	0.000260605	0.563015	0.192454	6.46699e-05	0.205972	0.224299	0.288005	0.212455	1
AXIN1	BMI	Per 1SD increase	FALSE	0.109267	0.0658681	0.0991223	0.0364145	0.0874685	0.678233	0.207676	0.106322	0.0529021	0.213074	1
SPARC	Wine	≥Median intake	FALSE	0.110584	0.207437	0.835326	0.452306	0.306021	0.0911391	-0.0472225	0.289058	0.662056	0.213878	1
IL_18	Smoking	Smoker	FALSE	0.34977	0.160469	0.0910735	0.614578	0.228412	0.0262626	0.247654	0.228006	0.555397	0.213926	1
CD207	Beer, 2.8-3.5% alc/vol	≥Median intake	FALSE	-0.196671	0.180464	0.539633	-0.269851	0.221931	0.329177	0.120919	0.265089	0.867718	0.214015	1
4E_BP1	Sex	Female	FALSE	0.0802872	0.141194	0.570731	0.163354	0.198073	0.412394	-0.161182	0.206593	0.436684	0.214318	1
ERBB2	Smoking	Smoker	FALSE	0.213585	0.162164	0.14438	0.403957	0.225127	0.0613468	-0.00128411	0.236301	0.959959	0.214336	1
STAMPB	Spirits	<Median intake	FALSE	0.324845	0.186926	0.19486	0.440655	0.256373	0.129212	0.0130767	0.26991	0.741816	0.214876	1
S100A4	Spirits	<Median intake	FALSE	-0.153106	0.175243	0.119802	-0.408108	0.25158	0.0944751	0.0217529	0.24504	0.403291	0.215124	1
EN_RAGE	Wine	<Median intake	FALSE	0.235589	0.186202	0.341582	0.370636	0.275932	0.402434	-0.0631785	0.262474	0.493918	0.215333	1
NT_3	Spirits	<Median intake	FALSE	0.0208205	0.153436	0.963269	0.250601	0.225999	0.497914	-0.126332	0.209307	0.692939	0.21641	1
WFDC2	Beer, 2.1% alc/vol	≥Median intake	FALSE	0.064932	0.162839	0.656511	-0.137069	0.220057	0.419026	0.264949	0.241835	0.419814	0.21661	1
IGF1R	Smoking	Ex-smoker	FALSE	-0.0794066	0.157148	0.215917	-0.340825	0.236652	0.351507	0.035116	0.207199	0.104889	0.21675	1
RSPO3	Smoking	Smoker	FALSE	-0.556942	0.167138	0.00405248	-0.435634	0.23909	0.076506	-0.811395	0.225953	0.000943261	0.216774	1
TNFRSF9	Beer, ≥4.5% alc/vol	Beer_4.5.1	FALSE	0.0240187	0.162904	0.0374519	0.284114	0.235551	0.31134	-0.0953398	0.215845	0.00432791	0.216857	1
CD27	Beer, ≥4.5% alc/vol	Beer_4.5.2	FALSE	0.0937744	0.184778	0.640249	0.0559465	0.260527	0.935819	0.384209	0.236884	0.0418046	0.216968	1
LAP.TGF_beta_1	Beer, 2.1% alc/vol	≥Median intake	FALSE	-0.0137895	0.206534	0.962001	0.206539	0.280305	0.085729	-0.28393	0.283756	0.168073	0.216987	1
MMP_1	Beer, ≥4.5% alc/vol	Beer_4.5.2	FALSE	-0.193355	0.202292	0.281265	-0.414207	0.281883	0.229809	0.09339	0.30086	0.374374	0.217283	1
FGF_21	Wine	<Median intake	FALSE	0.121382	0.156587	0.705857	-0.126574	0.220336	0.457289	0.237632	0.230417	0.393493	0.217475	1
HGF	Physical activity	Per unit increase	FALSE	0.0147115	0.0439981	0.738377	0.0515732	0.0528074	0.331006	-0.0552376	0.068808	0.42371	0.217513	1
4E_BP1	Smoking	Smoker	FALSE	-0.135213	0.163739	0.676095	0.0418969	0.243197	0.297585	-0.354609	0.220812	0.00845977	0.217987	1
ESM_1	Beer, ≥4.5% alc/vol	Beer_4.5.1	FALSE	0.0941955	0.163994	0.741752	0.278141	0.245069	0.381735	-0.127223	0.226696	0.846416	0.21802	1
ERBB2	Beer, ≥4.5% alc/vol	Beer_4.5.1	FALSE	0.182888	0.171985	0.00155202	0.413701	0.22081	0.0252128	0.0151371	0.257717	0.00692001	0.218175	1
AR	Beer, ≥4.5% alc/vol	Beer_4.5.1	FALSE	-0.0619837	0.197254	0.557174	-0.348691	0.281023	0.17915	0.132183	0.282534	0.868245	0.218659	1
SCAMP3	Beer, 2.8-3.5% alc/vol	≥Median intake	FALSE	-0.184584	0.232649	0.717898	-0.247155	0.319037	0.661038	0.241873	0.351241	0.400535	0.218741	1
ST1A1	Beer, 2.1% alc/vol	<Median intake	FALSE	-0.22872	0.191398	0.255856	0.0657662	0.29139	0.966222	-0.422037	0.276354	0.208651	0.219033	1
CD27	Wine	≥Median intake	FALSE	0.287337	0.169784	0.00533651	0.414597	0.245249	0.000156439	0.0441406	0.21836	0.734973	0.219188	1
Gal_1	Physical activity	Per unit increase	FALSE	-0.0491147	0.0482218	0.309365	-0.103361	0.0631452	0.104282	0.0121353	0.069779	0.86223	0.21937	1
SYND1	BMI	Per 1SD increase	FALSE	-0.00963285	0.0694187	0.889761	0.0758901	0.0911618	0.406903	-0.096654	0.110011	0.381315	0.219776	1
DNER	Beer, ≥4.5% alc/vol	Beer_4.5.2	FALSE	0.141408	0.195539	0.289491	0.41386	0.265785	0.0883135	-0.0485983	0.281688	0.893047	0.219784	1
CXCL9	Beer, 2.8-3.5% alc/vol	≥Median intake	FALSE	0.192735	0.190652	0.507759	0.450384	0.266865	0.24315	-0.000856949	0.255834	0.521018	0.219944	1
IL_7	Wine	≥Median intake	FALSE	-0.128565	0.204537	0.706458	0.133344	0.290537	0.355494	-0.369728	0.290229	0.243301	0.220195	1
LIF_R	Beer, ≥4.5% alc/vol	Beer_4.5.2	FALSE	0.218784	0.214507	0.12991	0.53885	0.301334	0.0914766	0.0322119	0.30491	0.337051	0.220272	1
TWEAK	BMI	Per 1SD increase	FALSE	-0.104157	0.0673347	0.123685	-0.130281	0.0888362	0.145615	0.0131775	0.0986499	0.894036	0.220495	1
TNFSF10	Beer, ≥4.5% alc/vol	Beer_4.5.1	FALSE	-0.105012	0.163074	0.022472	0.0685016	0.215863	0.138397	-0.336094	0.250266	0.0588661	0.220874	1
CD207	Spirits	≥Median intake	FALSE	0.0800826	0.2067	0.842667	-0.282633	0.301723	0.369217	0.0195612	0.262148	0.791057	0.220908	1
CXCL13	Smoking	Smoker	FALSE	-0.188968	0.171639	0.464832	0.0419981	0.246266	0.50643	-0.375564	0.237439	0.248361	0.221104	1
HGF	Smoking	Ex-smoker	FALSE	0.101662	0.138433	0.750854	-0.000705573	0.207446	0.590878	0.312827	0.188603	0.135301	0.221123	1
FCRLB	Wine	≥Median intake	FALSE	-0.0823749	0.171891	0.873899	-0.305724	0.262197	0.459106	0.128468	0.240086	0.820553	0.221155	1
IFN_gamma_R1	Snus	User	FALSE	-0.123919	0.177393	0.554944	-0.278261	0.241134	0.0919497	0.154722	0.267341	0.280549	0.221286	1
CCL28	Spirits	<Median intake	FALSE	-0.182972	0.15997	0.36332	0.0461785	0.20621	0.972285	-0.316285	0.262047	0.484627	0.221645	1
WFDC2	Snus	User	FALSE	0.0339784	0.164927	0.448066	-0.127563	0.209982	0.25014	0.281545	0.260936	0.501427	0.221908	1
FGF_5	Snus	Ex-user	FALSE	0.160624	0.238857	0.65147	0.424617	0.306801	0.336051	-0.155412	0.364568	0.69484	0.221924	1
MetAP.2	Physical activity	Per unit increase	FALSE	-0.0218372	0.0518977	0.674338	-0.0752064	0.0712084	0.292896	0.0477822	0.0721858	0.509167	0.221925	1
GZMB	Unhealthy lifestyle score	Per unit increase	FALSE	-0.0547579	0.0811439	0.500537	0.0297156	0.114943	0.796466	-0.164441	0.112595	0.147471	0.222365	1
CXCL5	Smoking	Ex-smoker	FALSE	-0.0862782	0.14837	0.8372	-0.254859	0.222624	0.119416	0.107906	0.20299	0.493352	0.222443	1
FGF_21	Alcohol intake	Per unit increase	FALSE	0.0446918	0.013963	0.00153903	0.0690758	0.0246482	0.00583206	0.0318059	0.0180509	0.0804008	0.222483	1
GPNMB	Age	Per unit increase	FALSE	0.00128901	0.00650887	0.843401	0.0110471	0.00858146	0.201075	-0.0024677	0.00850992	0.772419	0.22254	1
CYR61	Beer, 2.1% alc/vol	<Median intake	FALSE	-0.075532	0.173191	0.896123	0.0960496	0.258571	0.812504	-0.302454	0.221957	0.305311	0.222904	1
HGF	Beer, 2.1% alc/vol	<Median intake	FALSE	-0.327629	0.154187	0.0387995	-0.214782	0.22676	0.27027	-0.575388	0.222858	0.00432788	0.223212	1
IL_10	Snus	Ex-user	FALSE	0.214559	0.237299	0.660288	-0.0516825	0.31325	0.3013	0.531477	0.363388	0.0936523	0.223309	1
TFPI_2	Physical activity	Per unit increase	FALSE	0.125057	0.0457651	0.00672125	0.0713064	0.0533483	0.184162	0.172846	0.0698947	0.0147781	0.223365	1
CD48	Snus	Ex-user	FALSE	0.520613	0.203506	0.0105968	0.244326	0.286354	0.00377418	0.318516	0.272229	0.412621	0.223454	1
CCL23	Snus	User	FALSE	0.160405	0.1779	0.362631	-0.0492672	0.240499	0.534414	0.397897	0.279554	0.317941	0.223494	1
VEGF_A	Unhealthy lifestyle score	Per unit increase	FALSE	0.00912524	0.0773639	0.906196	0.0827506	0.0969747	0.395076	-0.101199	0.116164	0.385335	0.224024	1
MCP_4	Smoking	Smoker	FALSE	-0.129075	0.171355	0.718506	0.0628444	0.244951	0.41517	-0.352518	0.24037	0.248989	0.22409	1
FR_gamma	Sex	Female	FALSE	-0.0106036	0.175587	0.951929	0.213718	0.239286	0.374804	-0.202105	0.247748	0.417428	0.224352	1
IL_10RB	Physical activity	Per unit increase	FALSE	-0.0487498	0.0433272	0.261759	-0.0271291	0.0557621	0.627715	-0.12327	0.0648255	0.0595062	0.225062	1
FR_gamma	Beer, ≥4.5% alc/vol	Beer_4.5.2	FALSE	-0.00860119	0.0716415	0.601855	0.0085865	0.146081	0.311568	0.0352585	0.0363242	0.61399	0.225065	1
CSF_1	BMI	Per 1SD increase	FALSE	0.24447	0.0685519	0.000445354	0.181096	0.0899474	0.0466272	0.348518	0.105373	0.00124903	0.225121	1
TNFSF10	Beer, 2.1% alc/vol	≥Median intake	FALSE	-0.131081	0.171092	0.739886	-0.305273	0.237938	0.441684	0.115031	0.254829	0.871314	0.225549	1
CEACAM1	Alcohol intake	Per unit increase	FALSE	-0.00410066	0.0144377	0.776662	0.0163064	0.0266826	0.54217	-0.0214615	0.0185039	0.248282	0.226105	1
BDNF	Beer, 2.8-3.5% alc/vol	<Median intake	FALSE	-0.0233542	0.123732	0.935752	0.122614	0.146566	0.519288	-0.149327	0.183305	0.374021	0.226273	1
TNFSF10	Wine	<Median intake	FALSE	-0.130058	0.143514	0.204515	-0.309468	0.189018	0.0481404	0.0370791	0.222893	0.984257	0.226422	1
GZMH	Wine	<Median intake	FALSE	0.104594	0.16238	0.0032145	-0.128415	0.240065	0.00791104	0.274813	0.235901	0.233323	0.226494	1
CD244	BMI	Per 1SD increase	FALSE	0.123952	0.0691919	0.074942	0.156195	0.0860176	0.0726378	-0.00840923	0.115444	0.942082	0.227718	1
AXIN1	Wine	<Median intake	FALSE	0.250548	0.1876	0.187844	0.094257	0.269843	0.829405	0.519477	0.254557	0.1137	0.228277	1
VEGFR_2	Spirits	<Median intake	FALSE	-0.136241	0.160126	0.696657	-0.328068	0.235268	0.274618	0.0532501	0.214004	0.758889	0.228716	1
FGF_21	Beer, 2.1% alc/vol	<Median intake	FALSE	0.107233	0.162905	0.07991	0.333123	0.240541	0.0014877	-0.0682791	0.233663	0.956544	0.229156	1
CCL20	BMI	Per 1SD increase	FALSE	0.0274043	0.0676316	0.685835	-0.0436052	0.0865287	0.615673	0.128359	0.114864	0.266531	0.229181	1
GZMH	Snus	User	FALSE	0.115246	0.175298	0.0564753	-0.0175284	0.243794	0.242683	0.391692	0.257883	0.200019	0.229211	1
LIF_R	Beer, ≥4.5% alc/vol	Beer_4.5.1	FALSE	-0.0511732	0.184186	0.12991	0.19883	0.257882	0.0914766	-0.242972	0.270155	0.337051	0.229514	1
FURIN	Beer, 2.8-3.5% alc/vol	≥Median intake	FALSE	-0.212079	0.171137	0.0561195	-0.0389867	0.227057	0.873906	-0.453511	0.260046	0.0216484	0.229636	1
OSM	Age	Per unit increase	FALSE	0.00181019	0.00921827	0.844631	-0.0024431	0.0111161	0.826388	0.0153827	0.0119249	0.199355	0.229843	1
CXCL10	Spirits	<Median intake	FALSE	0.243074	0.146027	0.24971	0.39185	0.192369	0.109694	0.0623906	0.196808	0.733427	0.229981	1
CASP_8	Smoking	Smoker	FALSE	0.0326368	0.173943	0.827268	0.266712	0.24315	0.0828978	-0.139312	0.239851	0.413712	0.230027	1
CD48	Beer, 2.8-3.5% alc/vol	<Median intake	FALSE	-0.352789	0.127463	0.0218205	-0.158871	0.181427	0.6707	-0.439236	0.158352	0.0187333	0.230064	1
IL_18	Spirits	<Median intake	FALSE	0.211782	0.154266	0.121857	0.336386	0.210829	0.09687	-0.00616718	0.209071	0.860004	0.230781	1
TGFR_2	Beer, ≥4.5% alc/vol	Beer_4.5.2	FALSE	0.242863	0.188675	0.435066	0.546203	0.262309	0.0639758	0.169658	0.233367	0.114113	0.230834	1
TNFSF10	Spirits	≥Median intake	FALSE	0.0325029	0.199393	0.245822	0.260677	0.292431	0.492581	-0.225296	0.283682	0.287906	0.231006	1
FR_alpha	Beer, 2.8-3.5% alc/vol	<Median intake	FALSE	-0.169035	0.148012	0.356386	-0.223675	0.189429	0.341439	0.0903226	0.223143	0.729055	0.231093	1
CX3CL1	Alcohol intake	Per unit increase	FALSE	-0.0111268	0.0135028	0.410892	-0.0343549	0.0252453	0.17602	0.00173646	0.0167886	0.917793	0.231175	1
TWEAK	Wine	≥Median intake	FALSE	0.205037	0.210901	0.33916	0.215485	0.29075	0.152606	-0.12481	0.276011	0.898054	0.231857	1
FR_gamma	Wine	≥Median intake	FALSE	0.0784456	0.0668384	0.440649	0.0995205	0.136842	0.687404	0.0384607	0.0337251	0.0669048	0.231865	1
FCRLB	Beer, 2.8-3.5% alc/vol	≥Median intake	FALSE	-0.361599	0.171007	0.0821013	-0.230299	0.237497	0.489451	-0.634178	0.257179	0.0485719	0.231931	1
CD48	Smoking	Ex-smoker	FALSE	-0.118965	0.134402	0.457437	0.114224	0.212321	0.0331197	-0.192238	0.156269	0.246479	0.232403	1
GPC1	Wine	<Median intake	FALSE	-0.400296	0.144365	0.00148182	-0.175177	0.210556	0.0133646	-0.505227	0.197397	0.0383389	0.23247	1
CXCL1	Wine	≥Median intake	FALSE	0.10364	0.203051	0.874197	-0.122469	0.282001	0.476634	0.364533	0.295541	0.0881947	0.233049	1
CYR61	Beer, 2.1% alc/vol	≥Median intake	FALSE	-0.0873626	0.195724	0.896123	0.00216127	0.293593	0.812504	-0.379762	0.25365	0.305311	0.233098	1
hK8	Unhealthy lifestyle score	Per unit increase	FALSE	-0.107355	0.0736265	0.145997	-0.0121422	0.10866	0.911196	-0.187147	0.0987828	0.0604269	0.233361	1
CD27	Age	Per unit increase	TRUE	0.0264246	0.00580777	9.40551e-06	0.0316178	0.00766082	7.99533e-05	0.0178781	0.00872951	0.0431869	0.233725	1
TNFSF14	Beer, ≥4.5% alc/vol	Beer_4.5.1	FALSE	0.0132762	0.197022	0.978085	-0.226657	0.262798	0.656741	0.240814	0.298587	0.662452	0.234348	1
PPY	Smoking	Smoker	FALSE	-0.0295382	0.130511	0.39738	-0.188052	0.216944	0.310957	0.136836	0.177332	0.645928	0.234375	1
CPE	Beer, 2.8-3.5% alc/vol	≥Median intake	FALSE	-0.322991	0.207994	0.277291	-0.393536	0.276274	0.362381	0.0353807	0.3086	0.935595	0.23443	1
IL_10	Age	Per unit increase	FALSE	0.0113542	0.0068707	0.0998766	0.00628766	0.00929919	0.500436	0.0221349	0.0102016	0.0321929	0.234459	1
TNFSF13	Wine	<Median intake	FALSE	-0.0768244	0.150618	0.602748	-0.313099	0.220518	0.111994	0.0286328	0.205496	0.989498	0.23483	1
MMP_1	Beer, 2.1% alc/vol	≥Median intake	FALSE	0.0426871	0.182033	0.918348	-0.192446	0.267234	0.383839	-0.169718	0.26634	0.392434	0.235026	1
CD27	Beer, 2.8-3.5% alc/vol	<Median intake	FALSE	-0.357748	0.134571	0.0266595	-0.212737	0.175871	0.483849	-0.511149	0.179632	0.0195882	0.235202	1
ERBB3	Alcohol intake	Per unit increase	FALSE	0.00415325	0.0153193	0.786542	0.0307294	0.0271361	0.259511	-0.00893492	0.0196092	0.649401	0.235947	1
CCL28	Beer, 2.8-3.5% alc/vol	<Median intake	FALSE	-0.25592	0.151247	0.0572275	-0.0405036	0.182179	0.266303	-0.270819	0.252869	0.557945	0.236449	1
IL_8	Spirits	≥Median intake	FALSE	-0.0851286	0.239563	0.838839	-0.503956	0.354045	0.0269015	-0.0773998	0.308061	0.0889894	0.236713	1
OPG	Unhealthy lifestyle score	Per unit increase	FALSE	-0.00978874	0.0706499	0.889911	0.0703847	0.0986054	0.476602	-0.0953965	0.099757	0.340754	0.237137	1
NT_3	Snus	Ex-user	FALSE	0.171984	0.217903	0.412334	0.457291	0.30261	0.12248	-0.0707113	0.340393	0.975647	0.237184	1
CA9	Beer, 2.8-3.5% alc/vol	≥Median intake	FALSE	-0.396794	0.144708	0.0114827	-0.14872	0.217239	0.555963	-0.452333	0.184117	0.0142393	0.237557	1
hK14	Snus	Ex-user	FALSE	0.482096	0.203381	0.0476022	0.190489	0.276476	0.517284	0.647263	0.31113	0.101845	0.237687	1
XPNPEP2	Wine	<Median intake	FALSE	-0.0452914	0.0630149	0.080501	-0.115377	0.104301	0.096339	0.027885	0.0754183	0.237183	0.237906	1
hK14	Physical activity	Per unit increase	FALSE	-0.031305	0.0396767	0.431045	-0.0660072	0.0479322	0.1719	0.0282674	0.0640381	0.659706	0.238482	1
TGFA	Age	Per unit increase	FALSE	0.00792721	0.00716059	0.269437	0.00344303	0.00887682	0.698933	0.0204058	0.0117229	0.084167	0.238697	1
CD207	BMI	Per 1SD increase	FALSE	-0.0925906	0.0686863	0.178931	-0.0154713	0.0851343	0.856133	-0.175318	0.109851	0.112888	0.238791	1
FCRLB	Snus	Ex-user	FALSE	0.0267012	0.214068	0.0972094	0.26834	0.296515	0.195892	-0.256744	0.333337	0.166265	0.238884	1
IL_18	Snus	User	FALSE	0.00644306	0.176427	0.0692523	-0.159551	0.240609	0.0343615	0.26517	0.271056	0.541596	0.238904	1
IL_17A	Beer, 2.8-3.5% alc/vol	≥Median intake	FALSE	-0.358569	0.274605	0.424682	-0.250321	0.389902	0.764069	-0.812302	0.39683	0.0849553	0.239349	1
ITGAV	Unhealthy lifestyle score	Per unit increase	FALSE	-0.0244326	0.0782108	0.754992	0.0705417	0.105196	0.503658	-0.110618	0.114322	0.335063	0.239516	1
XPNPEP2	Beer, 2.8-3.5% alc/vol	<Median intake	FALSE	0.0172358	0.0597873	0.193704	0.0992489	0.0917425	0.425946	-0.038438	0.0730522	0.554477	0.240109	1
FASLG	Beer, 2.1% alc/vol	<Median intake	FALSE	0.0360821	0.137792	0.782301	-0.169797	0.182941	0.118412	0.100682	0.191887	0.636244	0.24013	1
MIC_A/B	Age	Per unit increase	FALSE	0.00467206	0.00142915	0.00157351	0.00704098	0.00245391	0.00538214	0.00349221	0.0017645	0.0522608	0.240266	1
CCL19	Smoking	Smoker	FALSE	0.145427	0.167222	0.682098	0.334734	0.232745	0.141703	-0.056057	0.238136	0.601544	0.240539	1
FGF_5	Beer, 2.8-3.5% alc/vol	≥Median intake	FALSE	-0.109029	0.190817	0.584473	0.143863	0.24768	0.62992	-0.273453	0.284307	0.560184	0.240613	1
CST5	Physical activity	Per unit increase	FALSE	0.0492441	0.0384224	0.201437	0.0651031	0.0437006	0.139942	-0.0233948	0.0651261	0.720034	0.240831	1
CD5	Beer, 2.8-3.5% alc/vol	≥Median intake	FALSE	-0.363693	0.179259	0.0134593	-0.0983867	0.244217	0.104089	-0.475332	0.252579	0.0365848	0.240865	1
MetAP.2	Beer, ≥4.5% alc/vol	Beer_4.5.2	FALSE	-0.26143	0.245425	0.565802	-0.640462	0.338493	0.140899	-0.147696	0.329187	0.782906	0.241255	1
TNFSF10	Unhealthy lifestyle score	Per unit increase	FALSE	0.0430286	0.0733798	0.558121	0.129073	0.0971522	0.186343	-0.0417961	0.110544	0.705998	0.241262	1
ERBB4	Wine	≥Median intake	FALSE	0.037693	0.181186	0.069753	-0.0113807	0.240146	0.00278665	-0.257407	0.256089	0.594916	0.241876	1
IL_10	Wine	≥Median intake	FALSE	-0.143758	0.204262	0.158001	0.12588	0.321577	0.47437	-0.365644	0.271879	0.151361	0.241965	1
Beta_NGF	Smoking	Smoker	FALSE	-0.465514	0.167748	0.0167327	-0.22352	0.25846	0.47892	-0.620789	0.221285	0.0196785	0.241981	1
4E_BP1	Snus	User	FALSE	-0.324917	0.16438	0.0938236	-0.150637	0.238111	0.220757	-0.544805	0.24089	0.0721548	0.241993	1
MetAP.2	Spirits	<Median intake	FALSE	0.243911	0.187609	0.308987	0.336419	0.25287	0.0636333	-0.057661	0.271812	0.833639	0.242709	1
TXLNA	Spirits	<Median intake	FALSE	0.338301	0.189943	0.183971	0.449474	0.254232	0.121952	0.0438357	0.271924	0.937124	0.242865	1
SPARC	Beer, 2.1% alc/vol	≥Median intake	FALSE	0.228964	0.199955	0.464319	0.334765	0.297077	0.288767	-0.0804152	0.278163	0.7103	0.242868	1
SIRT2	Physical activity	Per unit increase	FALSE	-0.0118039	0.0519043	0.820309	-0.0704177	0.0707006	0.321076	0.0471588	0.0718604	0.512801	0.24344	1
TNFB	Alcohol intake	Per unit increase	FALSE	0.00309931	0.0127859	0.808681	0.0263502	0.0239763	0.273794	-0.00646705	0.0148904	0.664923	0.244729	1
WISP_1	Wine	<Median intake	FALSE	-0.405612	0.155609	0.00683365	-0.209937	0.210727	0.0188696	-0.561259	0.222254	0.0324859	0.244809	1
TRANCE	Snus	Ex-user	FALSE	-0.350839	0.218898	0.0649292	-0.582138	0.29429	0.066553	-0.0745349	0.322449	0.275049	0.24493	1
PD_L1	Wine	<Median intake	FALSE	-0.0911437	0.170928	0.339512	-0.313712	0.191743	0.109116	-0.0875472	0.260573	0.820166	0.245705	1
CD5	Age	Per unit increase	FALSE	0.0102088	0.00671508	0.131171	0.0144368	0.00829651	0.084964	0.000400565	0.00944157	0.966234	0.24723	1
KLK13	Physical activity	Per unit increase	FALSE	0.0127548	0.0456299	0.780079	-0.0259829	0.0581602	0.65594	0.0785882	0.0696243	0.261052	0.247441	1
ERBB4	Beer, 2.8-3.5% alc/vol	≥Median intake	FALSE	-0.249271	0.180372	0.268189	-0.256413	0.217743	0.338995	0.0702353	0.276491	0.95939	0.247664	1
ICOSLG	Spirits	≥Median intake	FALSE	0.17541	0.235325	0.449456	0.489128	0.353495	0.378762	-0.0472597	0.301407	0.280317	0.248203	1
CEACAM1	Smoking	Ex-smoker	FALSE	0.0478597	0.150959	0.54683	-0.0390675	0.236488	0.395302	0.269345	0.202346	0.408494	0.248231	1
MMP_10	Beer, ≥4.5% alc/vol	Beer_4.5.1	FALSE	-0.402827	0.201675	0.108075	-0.495879	0.2649	0.0917512	-0.0766193	0.296738	0.964714	0.248471	1
IL_18	Beer, 2.8-3.5% alc/vol	<Median intake	FALSE	-0.0240527	0.146465	0.82463	0.140494	0.187092	0.74665	-0.178254	0.206543	0.282745	0.248644	1
IL_7	Beer, 2.8-3.5% alc/vol	≥Median intake	FALSE	-0.210658	0.201989	0.49381	-0.270414	0.260961	0.333608	0.149801	0.319211	0.881503	0.249238	1
XPNPEP2	Physical activity	Per unit increase	FALSE	0.00596226	0.0189804	0.753889	0.0210265	0.0266406	0.432655	-0.0201208	0.0259974	0.441565	0.249457	1
IGF1R	Wine	<Median intake	FALSE	-0.30475	0.177801	0.0987636	-0.531084	0.24048	0.0191643	-0.129388	0.264586	0.867195	0.249681	1
ERBB4	Snus	User	FALSE	-0.296267	0.173202	0.00171978	-0.138932	0.229577	0.00172624	-0.545719	0.269716	0.133889	0.249686	1
CCL11	Physical activity	Per unit increase	FALSE	0.054472	0.0494319	0.271481	0.0934951	0.0646117	0.15042	-0.018238	0.0742665	0.806411	0.250002	1
ERBB3	Wine	<Median intake	FALSE	-0.0392393	0.17313	0.0502785	-0.276979	0.243889	0.0151124	0.114955	0.252764	0.754403	0.250172	1
LAP.TGF_beta_1	Physical activity	Per unit increase	FALSE	-0.00405746	0.0513738	0.937109	-0.051345	0.0598296	0.392578	0.0577292	0.0741656	0.438027	0.250821	1
DLL1	Beer, ≥4.5% alc/vol	Beer_4.5.1	FALSE	-0.171336	0.161376	0.52742	0.0140789	0.234521	0.898117	-0.343572	0.207003	0.105327	0.251065	1
S100A4	Beer, 2.8-3.5% alc/vol	<Median intake	FALSE	-0.163388	0.168937	0.297996	-0.00136743	0.24377	0.955872	-0.385688	0.237733	0.105862	0.251286	1
CD27	Beer, 2.1% alc/vol	<Median intake	FALSE	0.223761	0.145614	0.242048	-8.41029e-05	0.219444	0.902628	0.319782	0.183994	0.179616	0.251877	1
FGF_19	Age	Per unit increase	FALSE	0.0129681	0.00735774	0.0792473	0.00578074	0.0103358	0.577037	0.0226438	0.0106265	0.035109	0.251923	1
RET	Unhealthy lifestyle score	Per unit increase	FALSE	0.0241828	0.0767648	0.753061	0.0872508	0.111626	0.435916	-0.0907941	0.115393	0.433016	0.252028	1
CCL20	Beer, 2.8-3.5% alc/vol	<Median intake	FALSE	-0.164448	0.186206	0.509499	0.00291375	0.265534	0.973716	-0.407495	0.254187	0.0788734	0.252119	1
TXLNA	Sex	Female	FALSE	0.0111366	0.144548	0.938701	0.133914	0.196515	0.497932	-0.193062	0.212915	0.366188	0.252369	1
Gal_1	Beer, 2.8-3.5% alc/vol	<Median intake	FALSE	-0.0842727	0.16137	0.257117	0.144288	0.219855	0.547114	-0.193438	0.229337	0.674903	0.252876	1
IL_10	BMI	Per 1SD increase	FALSE	0.0112768	0.0715553	0.87493	0.0797596	0.0900391	0.377891	-0.0883382	0.116925	0.451354	0.253425	1
SYND1	Beer, 2.8-3.5% alc/vol	≥Median intake	FALSE	-0.457114	0.183941	0.0326572	-0.449275	0.226471	0.112789	-0.146171	0.272398	0.715161	0.253442	1
CCL23	Beer, 2.1% alc/vol	≥Median intake	FALSE	-0.21195	0.197796	0.390094	-0.0346747	0.293533	0.962634	-0.480337	0.277541	0.211785	0.254238	1
CRNN	Wine	<Median intake	FALSE	-0.132742	0.17323	0.741188	-0.363418	0.228593	0.218247	-0.00409205	0.242552	0.991685	0.25428	1
EN_RAGE	Beer, ≥4.5% alc/vol	Beer_4.5.2	FALSE	0.123265	0.245841	0.846572	-0.0777901	0.34997	0.637008	0.456265	0.338215	0.370639	0.254316	1
4E_BP1	Wine	<Median intake	FALSE	0.197881	0.18902	0.213021	-0.0530632	0.275392	0.635914	0.375282	0.259124	0.353153	0.254389	1
LAP.TGF_beta_1	Wine	<Median intake	FALSE	0.0106217	0.175745	0.246008	-0.142974	0.226712	0.30326	0.243193	0.253787	0.591501	0.254434	1
CSF_1	Spirits	≥Median intake	FALSE	-0.136231	0.215796	0.724264	-0.518017	0.335069	0.127005	-0.131106	0.279619	0.763102	0.254466	1
CXCL10	Beer, 2.8-3.5% alc/vol	≥Median intake	FALSE	-0.0822264	0.172919	0.270321	0.0538935	0.213818	0.966858	-0.318901	0.250763	0.119534	0.254931	1
CD40	Wine	≥Median intake	FALSE	0.251801	0.225356	0.442194	-0.110281	0.319632	0.8631	0.217253	0.311552	0.77945	0.255027	1
TGFR_2	Wine	<Median intake	FALSE	-0.206851	0.142608	0.018729	-0.388461	0.19776	0.000107391	-0.0850595	0.181121	0.430253	0.255036	1
IL_10RB	Snus	Ex-user	FALSE	0.121041	0.219554	0.740822	0.234543	0.309395	0.456935	-0.219911	0.316441	0.757721	0.255037	1
CYR61	Beer, 2.8-3.5% alc/vol	≥Median intake	FALSE	-0.312609	0.203116	0.307259	-0.0823841	0.272127	0.926025	-0.526293	0.281268	0.144263	0.255511	1
PPY	Beer, ≥4.5% alc/vol	Beer_4.5.2	FALSE	0.244838	0.143677	0.227247	0.0409315	0.258329	0.951558	0.389326	0.176587	0.0327557	0.255582	1
PVRL4	Snus	Ex-user	FALSE	0.122487	0.233499	0.796033	0.233776	0.314979	0.365505	-0.26169	0.355747	0.177051	0.255853	1
CCL25	Wine	≥Median intake	FALSE	-0.0439608	0.165714	0.85435	0.196036	0.243152	0.319851	-0.172521	0.228889	0.183927	0.256105	1
hK14	Sex	Female	FALSE	0.504514	0.174213	0.00436258	0.683281	0.227795	0.00376325	0.295425	0.255172	0.250495	0.256548	1
KLK13	Smoking	Smoker	FALSE	0.449247	0.163579	0.00601715	0.594454	0.231641	0.0035678	0.232652	0.229415	0.553451	0.257097	1
TNFSF10	Beer, 2.1% alc/vol	<Median intake	FALSE	-0.0777699	0.14896	0.739886	-0.233608	0.210361	0.441684	0.115628	0.225578	0.871314	0.257185	1
DLL1	Beer, 2.8-3.5% alc/vol	≥Median intake	FALSE	-0.261795	0.171994	0.233285	-0.34254	0.232488	0.267209	-0.00280127	0.240159	0.997769	0.257226	1
VEGFR_2	Beer, ≥4.5% alc/vol	Beer_4.5.2	FALSE	0.0440351	0.206841	0.52831	0.392118	0.309215	0.427909	0.00919176	0.275093	0.360023	0.257297	1
TNFRSF4	Beer, 2.1% alc/vol	<Median intake	FALSE	-0.206941	0.149368	0.299845	-0.0585447	0.212208	0.274586	-0.402799	0.21984	0.0353708	0.257391	1
4E_BP1	Beer, 2.1% alc/vol	≥Median intake	FALSE	-0.252425	0.213734	0.464283	-0.1231	0.33359	0.331376	-0.545491	0.275405	0.0386307	0.257406	1
FGF_23	Beer, 2.8-3.5% alc/vol	<Median intake	FALSE	-0.108581	0.173905	0.787987	0.114192	0.225106	0.879147	-0.241571	0.241637	0.582422	0.257474	1
HGF	Spirits	<Median intake	FALSE	-0.020313	0.151922	0.273704	0.117743	0.207463	0.1078	-0.226517	0.225172	0.514893	0.257632	1
CXCL10	Snus	Ex-user	FALSE	-0.0304815	0.209618	0.210445	-0.262669	0.281533	0.00235589	0.216355	0.31856	0.408792	0.257794	1
CD160	Physical activity	Per unit increase	FALSE	0.0763896	0.0412713	0.0655252	0.107604	0.0512477	0.0383663	0.0149367	0.0645058	0.817263	0.258163	1
MCP_3	Snus	Ex-user	FALSE	0.315173	0.262762	0.457049	0.447786	0.323711	0.371619	-0.185301	0.475707	0.661154	0.258895	1
FGF_21	Unhealthy lifestyle score	Per unit increase	FALSE	0.20432	0.0768366	0.00832423	0.284951	0.10711	0.00879716	0.110152	0.112377	0.328825	0.259977	1
IL_12B	Smoking	Ex-smoker	TRUE	0.13031	0.123274	4.05422e-05	0.329651	0.206601	0.0800088	0.0448729	0.147875	0.000117051	0.260751	1
PODXL	Smoking	Smoker	FALSE	-0.01481	0.169187	0.701231	0.184857	0.23407	0.344699	-0.190392	0.239627	0.0158248	0.260793	1
ITGB5	Spirits	≥Median intake	FALSE	-0.00770361	0.246878	0.939192	-0.298873	0.377437	0.651436	0.266958	0.3357	0.642691	0.260795	1
MCP_4	Wine	<Median intake	FALSE	0.07147	0.17219	0.714547	-0.113116	0.246455	0.850863	0.277299	0.24573	0.282173	0.261168	1
EN_RAGE	Snus	Ex-user	FALSE	-0.173595	0.237124	0.364164	0.0105045	0.313461	0.702503	-0.550128	0.393238	0.240448	0.261315	1
ADA	Spirits	<Median intake	FALSE	0.0441074	0.168113	0.955734	0.209922	0.215578	0.231292	-0.172645	0.264813	0.639852	0.261355	1
IL_17C	Alcohol intake	Per unit increase	FALSE	-0.024005	0.0177014	0.176594	-0.0575168	0.0303481	0.0611277	-0.0198717	0.0203194	0.330428	0.261511	1
MK	Sex	Female	TRUE	0.733801	0.154784	5.18421e-06	0.8367	0.206647	0.000136193	0.510963	0.221427	0.0238517	0.261512	1
FADD	Beer, 2.8-3.5% alc/vol	≥Median intake	FALSE	-0.402323	0.230528	0.203112	-0.397745	0.320361	0.400508	-0.00682103	0.35233	0.232266	0.261598	1
MIA	Snus	User	FALSE	0.162109	0.177431	0.499853	-0.0505905	0.228864	0.504552	0.334672	0.274256	0.460003	0.261721	1
ABL1	Alcohol intake	Per unit increase	FALSE	-0.0156747	0.0160828	0.330797	-0.0437654	0.0274261	0.113259	-0.00676408	0.0194561	0.728655	0.261879	1
TGFR_2	Beer, 2.8-3.5% alc/vol	≥Median intake	FALSE	-0.432466	0.172042	0.0429154	-0.401897	0.224263	0.189653	-0.176749	0.229628	0.632572	0.261893	1
TNFRSF19	Beer, 2.8-3.5% alc/vol	≥Median intake	FALSE	-0.480334	0.183909	0.0340323	-0.236905	0.219882	0.520479	-0.531657	0.283614	0.177049	0.261953	1
CXCL13	Snus	Ex-user	FALSE	0.0627391	0.238438	0.962057	0.256945	0.316454	0.417535	-0.295799	0.381866	0.489718	0.261997	1
FASLG	Beer, ≥4.5% alc/vol	Beer_4.5.2	FALSE	0.140771	0.177198	0.456205	0.299888	0.217136	0.371623	-0.0668279	0.244466	0.088811	0.262007	1
WISP_1	Beer, 2.8-3.5% alc/vol	<Median intake	FALSE	-0.304873	0.152089	0.0408955	-0.42395	0.19092	0.0840659	-0.0984809	0.221499	0.377616	0.262174	1
CCL11	Beer, 2.1% alc/vol	≥Median intake	FALSE	-0.0890848	0.197446	0.899965	0.15112	0.305922	0.842744	-0.301328	0.265275	0.456544	0.262285	1
WIF_1	BMI	Per 1SD increase	FALSE	-0.170224	0.0680668	0.0130951	-0.11057	0.0881237	0.212481	-0.265268	0.106461	0.0139637	0.26255	1
VEGFR_2	Beer, 2.1% alc/vol	<Median intake	FALSE	-0.0714353	0.16276	0.618474	0.175056	0.257552	0.793264	-0.196333	0.215516	0.235077	0.263209	1
AXIN1	Snus	Ex-user	FALSE	0.00805285	0.238747	0.340863	0.199838	0.316007	0.323467	-0.35038	0.381857	0.502311	0.263666	1
CASP_8	Beer, 2.1% alc/vol	≥Median intake	FALSE	0.062494	0.218333	0.352642	0.254786	0.318721	0.699557	-0.21118	0.291099	0.230022	0.263961	1
ERBB4	Beer, 2.1% alc/vol	<Median intake	FALSE	-0.107718	0.154965	0.536582	-0.206269	0.214248	0.113208	0.113869	0.218206	0.427165	0.264929	1
IL_18R1	Beer, 2.8-3.5% alc/vol	<Median intake	FALSE	-0.299492	0.119602	0.0456197	-0.187333	0.145732	0.42876	-0.443845	0.179632	0.0512033	0.265838	1
ANXA1	Spirits	<Median intake	FALSE	-0.30176	0.247518	0.372283	0.0201571	0.300361	0.6535	-0.404616	0.348779	0.103139	0.266311	1
TNFRSF19	Beer, ≥4.5% alc/vol	Beer_4.5.1	FALSE	0.240261	0.171416	0.123615	0.383001	0.223326	0.223474	0.0147111	0.248092	0.0812286	0.266427	1
MUC_16	Alcohol intake	Per unit increase	FALSE	0.0090679	0.0152482	0.552562	0.032887	0.0261491	0.210731	-0.00314576	0.0192059	0.870147	0.266604	1
IL_12B	Beer, ≥4.5% alc/vol	Beer_4.5.2	FALSE	-0.0313098	0.157965	0.289248	0.220569	0.23274	0.638401	-0.0802229	0.195053	0.0824364	0.266608	1
WISP_1	Spirits	<Median intake	FALSE	0.0909493	0.159087	0.763573	0.206628	0.213247	0.160089	-0.131019	0.228982	0.769072	0.266641	1
TRANCE	Alcohol intake	Per unit increase	FALSE	0.000861766	0.0138064	0.950286	0.0281307	0.0251761	0.265856	-0.00312392	0.0162456	0.847849	0.266754	1
CXCL11	Unhealthy lifestyle score	Per unit increase	FALSE	0.00169782	0.0801768	0.983123	0.0804508	0.112916	0.47753	-0.0957446	0.112808	0.3978	0.266907	1
S100A11	Alcohol intake	Per unit increase	FALSE	-0.0209224	0.0155851	0.180654	-0.000882692	0.0264761	0.973455	-0.0366136	0.0193345	0.0605493	0.267109	1
MSLN	Alcohol intake	Per unit increase	FALSE	-0.014992	0.0103995	0.151293	-0.0327139	0.0159955	0.0437419	-0.0140863	0.0149819	0.349066	0.267183	1
CD5	Spirits	<Median intake	FALSE	-0.0857799	0.151402	0.201208	0.00207963	0.215523	0.335966	-0.289784	0.19772	0.134706	0.26726	1
IGF1R	Sex	Female	FALSE	0.0405876	0.163668	0.80452	0.227606	0.232142	0.330532	-0.131406	0.225754	0.562698	0.267512	1
CCL3	Spirits	≥Median intake	FALSE	0.118874	0.206532	0.201959	-0.229864	0.315209	0.057873	0.106104	0.279099	0.908783	0.268158	1
TNFRSF9	Physical activity	Per unit increase	FALSE	0.0902306	0.0441072	0.0419406	0.113932	0.0550637	0.0410025	0.0188204	0.0700868	0.788714	0.268694	1
ANXA1	Smoking	Ex-smoker	FALSE	-0.0967818	0.213645	0.869048	-0.345803	0.280264	0.469952	0.0814598	0.270829	0.384222	0.268848	1
VIM	Snus	Ex-user	FALSE	0.0775327	0.238631	0.721406	0.280004	0.311106	0.266347	-0.271093	0.390175	0.741711	0.268985	1
CXCL6	Sex	Female	FALSE	0.109144	0.164868	0.508953	-0.103294	0.217058	0.635645	0.23001	0.235449	0.331763	0.269085	1
hGDNF	Wine	≥Median intake	FALSE	0.138612	0.217771	0.591548	0.0379422	0.308939	0.67951	0.441257	0.287182	0.296132	0.269995	1
hK11	Smoking	Ex-smoker	FALSE	-0.266447	0.146877	0.178803	-0.445372	0.225011	0.050875	-0.125498	0.184377	0.365611	0.270007	1
ANXA1	Spirits	≥Median intake	FALSE	-0.431032	0.324558	0.372283	-0.328443	0.430892	0.6535	-0.867108	0.405136	0.103139	0.270293	1
ITGAV	Snus	Ex-user	FALSE	0.226053	0.232586	0.292564	0.398234	0.312715	0.0986273	-0.13403	0.377091	0.839713	0.270346	1
CCL25	Beer, ≥4.5% alc/vol	Beer_4.5.1	FALSE	-0.0905896	0.154071	0.300065	-0.262168	0.220807	0.466792	0.0747655	0.211586	0.0515363	0.270432	1
TNFSF10	Age	Per unit increase	FALSE	0.0177195	0.00620196	0.00507398	0.0145056	0.00705725	0.0427403	0.0278753	0.0101321	0.00686308	0.270921	1
LAP.TGF_beta_1	Beer, 2.8-3.5% alc/vol	≥Median intake	FALSE	-0.601507	0.21575	0.0137704	-0.641962	0.26028	0.0303047	-0.238429	0.333132	0.772542	0.270932	1
SPARC	Snus	Ex-user	FALSE	0.284211	0.231179	0.469883	0.129491	0.318488	0.486242	-0.0866264	0.375439	0.463154	0.271008	1
TXLNA	Snus	Ex-user	FALSE	-0.0546433	0.237185	0.656167	0.16301	0.307795	0.526421	-0.379265	0.38527	0.590143	0.271334	1
SEZ6L	Smoking	Ex-smoker	FALSE	-0.0651796	0.132182	0.594093	-0.215099	0.198809	0.474525	0.0751709	0.175329	0.134304	0.271442	1
CXCL1	Sex	Female	FALSE	0.331068	0.173975	0.0589027	0.422579	0.229495	0.0699202	0.0802617	0.244751	0.743841	0.271513	1
uPA	Spirits	<Median intake	FALSE	0.0278955	0.159776	0.0855541	-0.131729	0.229061	0.462117	0.213638	0.218528	0.206825	0.271714	1
CSF_1	Wine	≥Median intake	FALSE	-0.19443	0.190687	0.592923	0.0279346	0.280799	0.310658	-0.391873	0.259156	0.140064	0.271818	1
FR_alpha	Sex	Female	TRUE	0.837797	0.155588	2.73158e-07	0.68292	0.205059	0.0013792	1.01046	0.216337	1.31118e-05	0.271837	1
ERBB3	Smoking	Ex-smoker	FALSE	-0.106364	0.153264	0.269004	-0.298528	0.231546	0.089341	0.0431802	0.208518	0.9427	0.272703	1
ESM_1	Wine	<Median intake	FALSE	-0.135129	0.145158	0.191942	-0.354918	0.220076	0.037475	-0.0421055	0.205168	0.979166	0.27273	1
XPNPEP2	Beer, 2.1% alc/vol	≥Median intake	FALSE	0.130105	0.0786836	0.234252	-0.0114519	0.134751	0.657199	0.160871	0.0979754	0.198719	0.272889	1
ITGB5	Unhealthy lifestyle score	Per unit increase	FALSE	-0.0439369	0.0796664	0.581855	0.0443526	0.112983	0.695331	-0.130503	0.112738	0.249773	0.273272	1
EPHA2	Sex	Female	FALSE	0.132231	0.163619	0.420364	0.252365	0.220497	0.256452	-0.0987772	0.243078	0.68557	0.273322	1
MAD.homolog.5	Alcohol intake	Per unit increase	FALSE	-0.00725435	0.0154974	0.640161	0.0156083	0.0283059	0.58242	-0.0216049	0.0194042	0.267615	0.273457	1
VIM	Alcohol intake	Per unit increase	FALSE	-0.0168942	0.0158759	0.288364	-0.0420553	0.0273957	0.127258	-0.00512102	0.0197646	0.796016	0.273653	1
TNFSF14	Spirits	<Median intake	FALSE	0.374056	0.17523	0.0991096	0.427653	0.234179	0.0852071	0.0869545	0.268234	0.70954	0.27372	1
IL_10RB	Beer, 2.8-3.5% alc/vol	<Median intake	FALSE	-0.232346	0.139407	0.0647005	-0.104262	0.189643	0.780392	-0.397318	0.192158	0.0502784	0.27468	1
TNFRSF6B	Unhealthy lifestyle score	Per unit increase	FALSE	0.0493482	0.0636678	0.439077	0.11235	0.0777594	0.151451	-0.0283753	0.106173	0.789694	0.274857	1
CD48	Wine	≥Median intake	FALSE	0.250606	0.164051	0.0416611	0.323117	0.251786	2.2127e-05	0.0478703	0.192483	0.108977	0.274866	1
ST1A1	Beer, 2.8-3.5% alc/vol	≥Median intake	FALSE	-0.24158	0.227903	0.476713	-0.321643	0.317468	0.581729	0.1342	0.353762	0.290681	0.274937	1
GZMH	Beer, 2.8-3.5% alc/vol	<Median intake	FALSE	-0.0962004	0.15883	0.82463	0.0674603	0.230609	0.837641	-0.287112	0.230794	0.338649	0.275752	1
IFN_gamma_R1	Beer, ≥4.5% alc/vol	Beer_4.5.2	FALSE	0.178531	0.199016	0.520488	0.0343793	0.265646	0.418745	0.441037	0.277744	0.201549	0.275785	1
hK8	BMI	Per 1SD increase	FALSE	-0.018498	0.0685984	0.787676	0.0385275	0.0924406	0.677743	-0.11352	0.105788	0.285207	0.275861	1
CD244	Spirits	<Median intake	FALSE	0.168646	0.185322	0.546885	0.340593	0.238776	0.341899	-0.053151	0.271321	0.687839	0.27597	1
MCP_4	Beer, 2.8-3.5% alc/vol	<Median intake	FALSE	-0.170576	0.169967	0.0851214	-0.31716	0.228091	0.0454672	0.0442108	0.24437	0.705008	0.27623	1
5'_NT	Wine	≥Median intake	FALSE	0.0830292	0.209992	0.923685	-0.0820566	0.335625	0.532517	0.360639	0.28583	0.212379	0.276291	1
CASP_8	Beer, ≥4.5% alc/vol	Beer_4.5.2	FALSE	-0.0718216	0.24692	0.957795	-0.409593	0.335553	0.438914	0.0658825	0.334527	0.939026	0.276804	1
Flt3L	Age	Per unit increase	TRUE	0.0435839	0.00619185	1.34489e-10	0.0478981	0.00789297	2.54971e-08	0.0357487	0.00833745	3.9756e-05	0.27697	1
CA9	Beer, 2.8-3.5% alc/vol	<Median intake	FALSE	-0.338473	0.116218	0.0114827	-0.185291	0.172137	0.555963	-0.427955	0.143546	0.0142393	0.277258	1
CXCL9	Spirits	<Median intake	FALSE	0.207702	0.15943	0.311338	0.345527	0.230049	0.09448	0.0250903	0.201507	0.827899	0.277318	1
IGF1R	Beer, ≥4.5% alc/vol	Beer_4.5.2	FALSE	0.100643	0.233774	0.498367	0.310643	0.314397	0.395491	-0.189361	0.338604	0.81225	0.277419	1
S100A11	Spirits	≥Median intake	FALSE	-0.368134	0.231825	0.241435	-0.0974224	0.347883	0.544436	-0.604797	0.312451	0.156005	0.277506	1
ICOSLG	Smoking	Smoker	FALSE	-0.307173	0.173827	0.123242	-0.122557	0.256706	0.698993	-0.49927	0.236169	0.0949094	0.277598	1
LYPD3	Beer, ≥4.5% alc/vol	Beer_4.5.1	FALSE	0.0549002	0.157263	0.882325	0.143809	0.238752	0.642653	-0.134608	0.185865	0.00490497	0.27771	1
VEGFR_2	Beer, 2.8-3.5% alc/vol	<Median intake	FALSE	-0.0158277	0.152874	0.691399	0.159014	0.218129	0.744758	-0.169994	0.210801	0.49125	0.277899	1
FGF_BP1	Beer, 2.1% alc/vol	≥Median intake	FALSE	0.250844	0.181898	0.226171	0.00422437	0.237098	0.497178	0.330836	0.260718	0.373815	0.278158	1
IL_10	Physical activity	Per unit increase	FALSE	0.059896	0.0497918	0.230113	0.113784	0.0641081	0.0783961	0.00718515	0.077042	0.925837	0.278442	1
CTSV	Unhealthy lifestyle score	Per unit increase	FALSE	-0.098423	0.0776449	0.206076	-0.026327	0.113823	0.817476	-0.187322	0.101122	0.0662604	0.278567	1
FURIN	Beer, 2.1% alc/vol	<Median intake	FALSE	-0.00709923	0.146056	0.948355	0.105568	0.217082	0.870839	-0.201449	0.204521	0.594084	0.278914	1
WISP_1	Unhealthy lifestyle score	Per unit increase	FALSE	-0.0115549	0.0751485	0.877918	0.0774187	0.103499	0.455776	-0.0829284	0.108606	0.446526	0.279217	1
LYPD3	Wine	≥Median intake	FALSE	0.0783719	0.169512	0.269064	0.116596	0.261058	0.0770361	-0.141333	0.204943	0.541814	0.27926	1
CASP_8	Beer, 2.8-3.5% alc/vol	≥Median intake	FALSE	-0.310359	0.231264	0.319761	-0.0794339	0.304516	0.221698	-0.579311	0.348587	0.16413	0.279328	1
CXCL5	Smoking	Smoker	FALSE	-0.0740591	0.163876	0.8372	0.165016	0.232285	0.119416	-0.153005	0.238386	0.493352	0.279608	1
TNFB	Smoking	Ex-smoker	FALSE	0.163601	0.135497	0.0409848	0.353405	0.215059	0.0980652	0.0578003	0.169772	0.255347	0.279959	1
MMP_10	Smoking	Smoker	FALSE	0.485084	0.170948	0.00303623	0.718738	0.235712	0.00517344	0.382737	0.238763	0.0889594	0.280151	1
WIF_1	Physical activity	Per unit increase	FALSE	0.0219032	0.0437609	0.617185	-0.0273373	0.0542387	0.61548	0.0604893	0.0660419	0.361426	0.280316	1
ICOSLG	Wine	<Median intake	TRUE	-0.73665	0.17122	1.44414e-05	-0.995092	0.251363	6.06797e-05	-0.66106	0.229875	0.0148828	0.28038	1
CXCL1	Beer, 2.1% alc/vol	<Median intake	FALSE	0.140469	0.169139	0.67545	0.294529	0.244912	0.38979	-0.0838117	0.2561	0.501655	0.280919	1
CXCL11	Sex	Female	FALSE	0.410247	0.160074	0.0115554	0.233481	0.227128	0.307905	0.576634	0.223353	0.0118407	0.281331	1
PPY	Wine	<Median intake	FALSE	-0.226867	0.108704	0.105175	-0.022172	0.194584	0.982297	-0.258545	0.136519	0.139863	0.281371	1
VEGFR_3	Beer, 2.8-3.5% alc/vol	<Median intake	FALSE	-0.0430207	0.140426	0.494707	0.12061	0.201755	0.635897	-0.172021	0.182053	0.572422	0.28149	1
IL_10RB	Unhealthy lifestyle score	Per unit increase	FALSE	0.111568	0.0729141	0.127225	0.178709	0.10214	0.082545	0.0242018	0.102632	0.81396	0.282141	1
GPC1	Beer, ≥4.5% alc/vol	Beer_4.5.1	FALSE	0.0126508	0.164394	0.97872	-0.214355	0.238442	0.365476	0.121604	0.218587	0.575673	0.282543	1
BDNF	Wine	<Median intake	FALSE	0.0754478	0.138701	0.775664	0.260158	0.172498	0.279592	0.0898688	0.203522	0.88871	0.28321	1
CD70	Spirits	<Median intake	FALSE	-0.170611	0.146509	0.153524	-0.302428	0.227731	0.050319	-0.0287392	0.15718	0.677283	0.283603	1
CD5	Smoking	Ex-smoker	FALSE	-0.0806108	0.146328	0.810369	0.0787505	0.221255	0.0200674	-0.22535	0.182537	0.00677371	0.28407	1
DKN1A	Spirits	<Median intake	FALSE	0.286111	0.190173	0.263206	0.389842	0.253695	0.129369	0.0160101	0.272908	0.89535	0.284237	1
PPY	Wine	≥Median intake	FALSE	-0.2401	0.132058	0.105175	0.00458953	0.242752	0.982297	-0.298671	0.163034	0.139863	0.284579	1
MAD.homolog.5	Beer, 2.8-3.5% alc/vol	≥Median intake	FALSE	-0.330938	0.221218	0.140936	-0.0847573	0.317089	0.22812	-0.574262	0.330477	0.197774	0.284625	1
GZMB	Beer, 2.1% alc/vol	<Median intake	FALSE	-0.232955	0.191232	0.476194	-0.477076	0.290254	0.217828	-0.0542964	0.271037	0.890583	0.285254	1
CXCL13	Beer, 2.1% alc/vol	≥Median intake	FALSE	0.279408	0.209649	0.306493	-0.000802393	0.321313	0.74503	0.454082	0.28408	0.270869	0.28595	1
IFN_gamma_R1	Beer, 2.8-3.5% alc/vol	≥Median intake	FALSE	-0.538905	0.181776	0.00880801	-0.321587	0.228062	0.343373	-0.405311	0.278872	0.0585361	0.286185	1
hK14	Alcohol intake	Per unit increase	FALSE	-0.0272315	0.0121564	0.0263408	-0.0403382	0.021565	0.0639598	-0.0135121	0.0156542	0.38992	0.286187	1
IFN_gamma_R1	Smoking	Smoker	FALSE	-0.161825	0.163579	0.594176	0.0299574	0.230962	0.546572	-0.316285	0.23115	0.322001	0.286493	1
DNER	Wine	<Median intake	FALSE	-0.0195373	0.14735	0.919787	-0.189293	0.200615	0.623846	0.122353	0.219196	0.746353	0.286703	1
TNFSF14	Unhealthy lifestyle score	Per unit increase	FALSE	0.210512	0.0790311	0.00830002	0.268819	0.106838	0.0131469	0.10507	0.115246	0.364086	0.286723	1
ERBB2	Snus	Ex-user	FALSE	0.160275	0.222721	0.681883	0.291753	0.294494	0.613196	-0.195076	0.367763	0.637215	0.287144	1
LYN	Beer, 2.8-3.5% alc/vol	≥Median intake	FALSE	-0.360753	0.232021	0.290099	-0.286805	0.32391	0.436222	-0.000329775	0.346734	0.666102	0.287214	1
IL_15RA	Smoking	Ex-smoker	FALSE	-0.223119	0.150322	0.218341	-0.3826	0.238506	0.265824	-0.0770508	0.176547	0.459005	0.287425	1
Gal_1	BMI	Per 1SD increase	TRUE	0.277136	0.066423	4.60676e-05	0.247088	0.0898469	0.00712482	0.384709	0.106563	0.000475001	0.287585	1
MetAP.2	Wine	≥Median intake	FALSE	0.360782	0.234798	0.303012	0.579364	0.358997	0.220235	0.0945311	0.305557	0.28206	0.287776	1
TNFRSF9	Spirits	≥Median intake	FALSE	-0.39273	0.202592	0.138052	-0.63694	0.319723	0.137715	-0.575743	0.247617	0.0625391	0.287844	1
CX3CL1	Beer, ≥4.5% alc/vol	Beer_4.5.1	FALSE	-0.0318022	0.171979	0.911289	0.208515	0.254072	0.680273	-0.147445	0.238886	0.824608	0.28799	1
CD5	BMI	Per 1SD increase	FALSE	0.132108	0.0687992	0.0561476	0.0728777	0.0873362	0.405963	0.218064	0.105263	0.0404331	0.288469	1
TNFRSF19	Snus	User	FALSE	0.201627	0.18305	0.47785	-0.0174072	0.248794	0.793235	0.362501	0.271532	0.412665	0.28861	1
WISP_1	Alcohol intake	Per unit increase	FALSE	-0.0137847	0.0142417	0.334052	-0.0362221	0.0248094	0.146696	-0.00399769	0.0176343	0.821008	0.288641	1
TXLNA	Beer, ≥4.5% alc/vol	Beer_4.5.2	FALSE	-0.35198	0.245529	0.311165	-0.71099	0.339859	0.116156	-0.319563	0.329322	0.539588	0.288722	1
IL_17A	Alcohol intake	Per unit increase	FALSE	-0.00723822	0.0201986	0.720504	-0.0464747	0.0383462	0.229106	-0.000637344	0.0237278	0.978636	0.288981	1
IL_17A	Wine	≥Median intake	FALSE	0.0837488	0.275452	0.173066	-0.0152577	0.428915	0.226778	0.437534	0.34198	0.219875	0.289162	1
TNFRSF9	Unhealthy lifestyle score	Per unit increase	FALSE	-0.0872731	0.0727104	0.231193	-0.0024856	0.102311	0.980654	-0.158638	0.108052	0.144443	0.289273	1
SIRT2	Beer, ≥4.5% alc/vol	Beer_4.5.2	FALSE	-0.416374	0.243598	0.232401	-0.763767	0.344754	0.0867407	-0.310113	0.326257	0.636222	0.289607	1
IFN_gamma_R1	Beer, 2.8-3.5% alc/vol	<Median intake	FALSE	-0.411504	0.14517	0.00880801	-0.238297	0.181128	0.343373	-0.508636	0.214361	0.0585361	0.289966	1
IGF1R	Beer, 2.8-3.5% alc/vol	<Median intake	FALSE	-0.23009	0.176399	0.352558	-0.252311	0.22274	0.367477	0.0500604	0.266407	0.888643	0.290827	1
MetAP.2	Sex	Female	FALSE	0.0693626	0.144466	0.63219	0.16805	0.195467	0.393097	-0.127151	0.21187	0.549445	0.290956	1
EGF	Beer, ≥4.5% alc/vol	Beer_4.5.1	FALSE	-0.188885	0.211741	0.650844	-0.439578	0.28161	0.290013	-0.0132062	0.309308	0.938089	0.290982	1
SCF	Spirits	<Median intake	FALSE	-0.181165	0.155408	0.48927	-0.0667795	0.220756	0.161893	-0.364976	0.199903	0.0784194	0.291222	1
IGF1R	Beer, ≥4.5% alc/vol	Beer_4.5.1	FALSE	0.205764	0.201207	0.498367	0.361918	0.268409	0.395491	-0.0651117	0.308615	0.81225	0.292333	1
DKN1A	Sex	Female	FALSE	0.109192	0.148758	0.464153	0.20501	0.20231	0.314453	-0.092241	0.214178	0.667413	0.292334	1
VEGF_A	Beer, 2.1% alc/vol	≥Median intake	FALSE	-0.327533	0.188272	0.144396	-0.570342	0.246803	0.0444938	-0.221593	0.282627	0.613783	0.29243	1
GPC1	Beer, 2.1% alc/vol	<Median intake	FALSE	-0.0268422	0.149674	0.400939	0.155537	0.231941	0.779881	-0.166071	0.198912	0.190053	0.292467	1
Flt3L	Sex	Female	FALSE	0.604709	0.166617	0.000381819	0.412811	0.21553	0.0595608	0.735299	0.233125	0.00226985	0.292839	1
CD244	Wine	≥Median intake	FALSE	0.164547	0.226798	0.216397	-0.0799673	0.312664	0.277531	-0.0537442	0.310584	0.923133	0.293048	1
GPC1	Snus	User	FALSE	-0.325729	0.173807	0.0969153	-0.513037	0.235994	0.01669	-0.143813	0.264155	0.543215	0.29334	1
CCL28	Snus	Ex-user	FALSE	0.130009	0.218523	0.823722	0.240024	0.28835	0.660908	-0.240762	0.378827	0.517625	0.293502	1
IL_18R1	Beer, 2.8-3.5% alc/vol	≥Median intake	FALSE	-0.29071	0.14843	0.0456197	-0.146632	0.186006	0.42876	-0.455042	0.231717	0.0512033	0.293621	1
FASLG	Beer, 2.8-3.5% alc/vol	<Median intake	FALSE	-0.249336	0.12773	0.1511	-0.113485	0.146523	0.164952	-0.156816	0.187672	0.667614	0.293681	1
TCL1A	BMI	Per 1SD increase	FALSE	0.19924	0.0685217	0.00401593	0.245608	0.0869138	0.00568683	0.100403	0.109303	0.360106	0.293768	1
ITGB5	Alcohol intake	Per unit increase	FALSE	-0.0218228	0.0157826	0.168135	-0.0507549	0.0279887	0.0720937	-0.0182522	0.0195965	0.353543	0.293882	1
MCP_3	Beer, ≥4.5% alc/vol	Beer_4.5.1	FALSE	-0.301509	0.202389	0.328606	-0.543755	0.298565	0.181649	-0.107002	0.292199	0.718433	0.293954	1
CD70	Beer, 2.1% alc/vol	<Median intake	FALSE	0.0873106	0.148424	0.394528	-0.0453942	0.250048	0.81592	0.233741	0.162091	0.0163421	0.294757	1
CD48	Spirits	≥Median intake	FALSE	-0.139575	0.188928	0.268874	0.0233014	0.30112	0.489068	-0.31982	0.200972	0.13526	0.294937	1
TLR3	Spirits	≥Median intake	FALSE	-0.0602686	0.125073	0.883459	-0.0381348	0.234545	0.836034	-0.193188	0.12751	0.295299	0.295244	1
CPE	Beer, 2.1% alc/vol	≥Median intake	FALSE	0.0128528	0.20089	0.84932	-0.17509	0.29791	0.283479	0.240066	0.272246	0.663816	0.295469	1
AXIN1	Spirits	<Median intake	FALSE	0.32715	0.188986	0.168424	0.425311	0.258258	0.145478	0.0668635	0.267924	0.890624	0.296855	1
uPA	Snus	Ex-user	FALSE	0.53647	0.220831	0.0368386	0.550126	0.29272	0.0924658	0.174209	0.34854	0.751816	0.298148	1
S100A4	Spirits	≥Median intake	FALSE	-0.466671	0.234669	0.119802	-0.785429	0.3617	0.0944751	-0.297506	0.306628	0.403291	0.29847	1
MCP_3	BMI	Per 1SD increase	FALSE	0.0681026	0.0725625	0.34918	0.104062	0.0922991	0.263025	-0.0425892	0.114911	0.711653	0.298763	1
EGF	Beer, 2.8-3.5% alc/vol	≥Median intake	FALSE	-0.434834	0.231532	0.166129	-0.459665	0.307695	0.15895	-0.0721804	0.350203	0.491598	0.298948	1
SYND1	Snus	User	FALSE	0.0820184	0.178838	0.0308899	-0.140714	0.244213	0.0877886	0.214997	0.268596	0.323034	0.299385	1
CCL4	Spirits	<Median intake	FALSE	0.185046	0.147952	0.353988	0.281264	0.206524	0.355161	-0.0137945	0.214648	0.809978	0.299777	1
CA9	Wine	≥Median intake	FALSE	-0.0346281	0.146549	0.972369	0.163671	0.239748	0.289982	-0.144364	0.175633	0.124759	0.299932	1
PPY	Spirits	<Median intake	FALSE	-0.00313995	0.110202	0.0557717	-0.195414	0.198669	0.328487	0.045496	0.131187	0.0987456	0.30002	1
GPNMB	Sex	Female	FALSE	0.170731	0.165634	0.304331	0.0181688	0.22153	0.934884	0.360995	0.245705	0.14586	0.300066	1
PVRL4	Age	Per unit increase	FALSE	0.0118606	0.00682859	0.0838161	0.0195349	0.00876451	0.0281448	0.00619576	0.0102391	0.546273	0.30032	1
EGF	Spirits	<Median intake	FALSE	0.134036	0.188732	0.620338	0.221597	0.251892	0.202791	-0.134892	0.275681	0.61353	0.300395	1
FGF_21	Snus	Ex-user	FALSE	-0.0770697	0.216878	0.00749023	-0.356553	0.292134	0.0214483	0.0637681	0.357169	0.115159	0.300776	1
TNFSF13	Spirits	≥Median intake	FALSE	-0.226979	0.206977	0.138829	0.0608405	0.331163	0.270377	-0.373996	0.261789	0.228307	0.300777	1
CYR61	Alcohol intake	Per unit increase	FALSE	-0.00296592	0.0150947	0.844387	-0.0249811	0.0258327	0.335288	0.00782077	0.0184141	0.671754	0.301076	1
PODXL	Wine	≥Median intake	FALSE	0.221897	0.200417	0.0908431	0.304142	0.283999	0.0327382	-0.0500447	0.274042	0.779281	0.301263	1
TNFRSF6B	Beer, ≥4.5% alc/vol	Beer_4.5.1	FALSE	-0.198342	0.134354	0.155261	-0.0496825	0.154945	0.765792	-0.284078	0.223882	0.0415575	0.301586	1
LYN	Spirits	<Median intake	FALSE	0.357887	0.187698	0.12615	0.397253	0.259977	0.143425	0.0785304	0.273567	0.874305	0.301918	1
ERBB3	Age	Per unit increase	FALSE	-0.00276121	0.00795855	0.729216	0.00695107	0.00948931	0.465534	-0.0012183	0.0114868	0.915701	0.301944	1
STAMPB	BMI	Per 1SD increase	FALSE	0.118747	0.0647393	0.0685305	0.0574652	0.0862563	0.507063	0.198428	0.106462	0.0645649	0.302093	1
SYND1	Physical activity	Per unit increase	FALSE	0.0433344	0.0451957	0.338618	-0.0023686	0.0545418	0.96545	0.0851818	0.0694889	0.222445	0.302119	1
hGDNF	Sex	Female	FALSE	-0.0841573	0.165116	0.611026	-0.0194967	0.233787	0.933781	-0.301604	0.218804	0.17223	0.302275	1
MIC_A/B	Smoking	Smoker	FALSE	0.00169391	0.0479174	0.97716	0.079796	0.0904457	0.654006	-0.0317944	0.05938	0.815632	0.302366	1
FR_gamma	Beer, 2.8-3.5% alc/vol	<Median intake	FALSE	-0.00296558	0.0526492	0.974128	0.0560543	0.0976279	0.74916	-0.0254631	0.0269639	0.642208	0.302846	1
CDCP1	Unhealthy lifestyle score	Per unit increase	FALSE	0.0464166	0.0672455	0.490673	0.110495	0.0917256	0.230644	-0.0274356	0.0975773	0.779026	0.303018	1
MIC_A/B	Beer, ≥4.5% alc/vol	Beer_4.5.1	FALSE	0.0467725	0.0356469	0.388322	0.0806476	0.0736455	0.540888	0.00974116	0.0402002	0.917511	0.303184	1
CDCP1	Beer, 2.8-3.5% alc/vol	<Median intake	FALSE	-0.169143	0.12155	0.232168	-0.0249133	0.155898	0.881239	-0.251527	0.183055	0.351454	0.303567	1
CXCL9	BMI	Per 1SD increase	FALSE	-0.000329301	0.064768	0.995948	-0.0646281	0.0862324	0.455399	0.0711073	0.100804	0.481899	0.303625	1
CCL4	Wine	≥Median intake	FALSE	-0.296561	0.17614	0.206989	-0.476461	0.253165	0.0684692	-0.107563	0.254115	0.600849	0.303644	1
ST1A1	Snus	Ex-user	FALSE	0.100267	0.242768	0.296813	0.254702	0.320188	0.406343	-0.267199	0.404828	0.440807	0.303998	1
VIM	Spirits	≥Median intake	FALSE	0.170942	0.24713	0.729943	-0.146487	0.35663	0.348457	0.346052	0.341814	0.205019	0.30443	1
BDNF	Smoking	Smoker	FALSE	0.135929	0.149644	0.653174	0.272237	0.200575	0.357067	-0.0369242	0.224637	0.653358	0.304603	1
CRNN	Snus	User	TRUE	1.22324	0.179699	8.50762e-10	1.36579	0.217387	1.04989e-07	0.98594	0.301624	0.00463752	0.305742	1
TCL1A	Smoking	Smoker	FALSE	-0.157618	0.161626	0.398648	0.0534404	0.227828	0.760034	-0.25717	0.228065	0.214656	0.305797	1
FGF_5	Spirits	<Median intake	FALSE	-0.0720175	0.16122	0.146109	-0.292408	0.218157	0.159368	-0.0347186	0.223186	0.0180819	0.305851	1
IL_17A	Physical activity	Per unit increase	FALSE	0.134088	0.0608261	0.0287766	0.0695898	0.0787559	0.379304	0.189861	0.0910038	0.0398455	0.306357	1
ERBB4	Physical activity	Per unit increase	FALSE	-0.0156693	0.0438046	0.720875	-0.00334384	0.0521296	0.948986	-0.0838189	0.0684802	0.223156	0.306368	1
MIC_A/B	Snus	Ex-user	FALSE	0.112532	0.0743413	0.103074	0.168531	0.13581	0.132799	0.0330688	0.0849499	0.919111	0.306656	1
FCRLB	Smoking	Smoker	FALSE	-0.0855839	0.156829	0.812188	0.00431465	0.223999	0.980677	-0.298705	0.226862	0.351815	0.306987	1
S100A11	Beer, ≥4.5% alc/vol	Beer_4.5.1	FALSE	0.464788	0.192238	0.0512403	0.239937	0.262376	0.572685	0.619173	0.278493	0.0509852	0.30742	1
CASP_8	Spirits	<Median intake	FALSE	0.169598	0.189769	0.668111	0.333224	0.252814	0.104146	-0.047166	0.275081	0.110748	0.307859	1
CD244	Spirits	≥Median intake	FALSE	0.0322239	0.24752	0.546885	0.218067	0.346458	0.341899	-0.261845	0.339416	0.687839	0.3082	1
CCL19	Spirits	≥Median intake	FALSE	-0.270884	0.221194	0.121857	-0.554574	0.339569	0.0826661	-0.0961112	0.300352	0.715546	0.308623	1
GZMB	Beer, 2.8-3.5% alc/vol	<Median intake	FALSE	-0.0157889	0.183159	0.995524	-0.178835	0.268439	0.731193	0.199428	0.263424	0.638095	0.308659	1
FASLG	Spirits	<Median intake	FALSE	0.0860463	0.135791	0.797386	0.0434076	0.166887	0.780185	-0.102218	0.191087	0.487745	0.308765	1
TCL1A	Beer, ≥4.5% alc/vol	Beer_4.5.1	FALSE	0.067402	0.171252	0.504442	-0.056482	0.249979	0.974786	0.275026	0.233726	0.0665464	0.309055	1
DLL1	Spirits	≥Median intake	FALSE	0.0499542	0.198843	0.33536	0.0633719	0.319081	0.901762	-0.191155	0.23744	0.12111	0.309475	1
TNFSF14	Wine	<Median intake	FALSE	0.276357	0.173202	0.277505	0.0665063	0.238025	0.929326	0.406434	0.257439	0.243533	0.309555	1
VEGFR_3	Beer, 2.1% alc/vol	≥Median intake	FALSE	0.0385409	0.174497	0.904845	0.184519	0.278061	0.532877	-0.15424	0.221694	0.717067	0.309742	1
MIA	Beer, 2.8-3.5% alc/vol	≥Median intake	FALSE	-0.283574	0.179341	0.282702	-0.0832934	0.228347	0.312364	-0.418024	0.26249	0.0974893	0.309772	1
FCRLB	Age	Per unit increase	FALSE	0.0144081	0.00579439	0.0137197	0.0178209	0.0074708	0.0192111	0.00591419	0.00936786	0.52913	0.309971	1
ADAM_TS.15	BMI	Per 1SD increase	TRUE	0.256049	0.066657	0.000171085	0.196532	0.0873054	0.0269447	0.336007	0.106438	0.00210755	0.310381	1
LY9	Physical activity	Per unit increase	FALSE	0.0920045	0.0436789	0.0362262	0.0537541	0.056853	0.346543	0.141159	0.0647501	0.0311039	0.310405	1
ADAM.8	Snus	Ex-user	FALSE	0.374783	0.205839	0.014558	0.409299	0.276944	0.00271877	0.065855	0.307163	0.897881	0.310849	1
CD160	Unhealthy lifestyle score	Per unit increase	FALSE	-0.117306	0.0700294	0.0951315	-0.0490637	0.0980669	0.617705	-0.190324	0.0993814	0.0577213	0.311556	1
MCP_1	Smoking	Ex-smoker	FALSE	0.123602	0.149256	0.569798	0.30066	0.223899	0.254741	-0.00456691	0.203372	0.90601	0.31192	1
CXCL10	Unhealthy lifestyle score	Per unit increase	FALSE	-0.0804309	0.0727074	0.269635	-0.0131485	0.0984445	0.893955	-0.15829	0.104563	0.132487	0.31215	1
GZMB	Beer, 2.8-3.5% alc/vol	≥Median intake	FALSE	-0.0203754	0.22746	0.995524	-0.0649202	0.319017	0.731193	0.325866	0.34611	0.638095	0.312458	1
VEGFR_2	Wine	<Median intake	FALSE	0.1901	0.156575	0.0883281	-0.0312045	0.236145	0.0505998	0.270421	0.213809	0.449704	0.312665	1
MCP_3	Beer, 2.8-3.5% alc/vol	<Median intake	FALSE	-0.180028	0.168145	0.13447	-0.3913	0.240505	0.249905	-0.060891	0.239686	0.371123	0.312819	1
VEGF_A	Snus	Ex-user	FALSE	0.329216	0.227948	0.323928	0.505465	0.288538	0.0787428	0.0229199	0.382019	0.942364	0.313477	1
hGDNF	Wine	<Median intake	FALSE	-0.0209003	0.17559	0.591548	-0.122841	0.242281	0.67951	0.201231	0.242776	0.296132	0.3139	1
CTSV	Spirits	≥Median intake	FALSE	0.210124	0.230428	0.651312	-0.146807	0.387451	0.916393	0.313501	0.25716	0.323525	0.314839	1
TXLNA	Wine	<Median intake	FALSE	0.18986	0.188232	0.316005	0.133794	0.269121	0.523	0.443703	0.258358	0.232315	0.315203	1
LYPD3	Wine	<Median intake	FALSE	-0.106413	0.137891	0.269064	-0.25134	0.208725	0.0770361	0.0184397	0.172275	0.541814	0.315539	1
TWEAK	Snus	Ex-user	FALSE	0.290699	0.23078	0.372256	0.380824	0.305616	0.46214	-0.0416976	0.346484	0.957533	0.31555	1
CD27	Beer, 2.1% alc/vol	≥Median intake	FALSE	0.277361	0.16797	0.242048	0.0590812	0.247897	0.902628	0.382803	0.219094	0.179616	0.315638	1
CD160	Snus	User	FALSE	0.152504	0.173349	0.0458586	-0.0470705	0.231323	0.052406	0.287923	0.264652	0.507117	0.315823	1
CXCL10	Physical activity	Per unit increase	TRUE	0.161927	0.0421144	0.000154804	0.131001	0.0491701	0.00910558	0.212346	0.064689	0.00131775	0.31657	1
TNFRSF9	Alcohol intake	Per unit increase	FALSE	-0.0104861	0.0133341	0.432602	-0.0296957	0.0240866	0.219893	2.43799e-05	0.0173976	0.998884	0.317063	1
CXCL13	Physical activity	Per unit increase	FALSE	0.103801	0.0511154	0.043289	0.0591022	0.0666667	0.376998	0.159259	0.0747304	0.0351647	0.317244	1
CXCL11	Beer, 2.8-3.5% alc/vol	<Median intake	FALSE	-0.169748	0.171281	0.260782	-0.257095	0.234237	0.453788	0.0541056	0.241312	0.478389	0.317409	1
FR_gamma	Unhealthy lifestyle score	Per unit increase	FALSE	-0.0286255	0.0305853	0.350841	-0.0355177	0.0567702	0.533239	-0.012228	0.0165434	0.462469	0.317993	1
PODXL	BMI	Per 1SD increase	FALSE	0.00068093	0.0706581	0.99232	0.00664791	0.0895254	0.940949	-0.113858	0.114979	0.324146	0.318084	1
SPARC	Beer, ≥4.5% alc/vol	Beer_4.5.1	FALSE	0.0683875	0.191789	0.400853	0.273827	0.268467	0.567719	-0.108226	0.276194	0.154203	0.31865	1
LYN	Beer, ≥4.5% alc/vol	Beer_4.5.2	FALSE	-0.427996	0.245757	0.198962	-0.773184	0.34775	0.086749	-0.396885	0.332557	0.487818	0.318749	1
FCRLB	Spirits	<Median intake	FALSE	-0.0137165	0.144949	0.289733	0.120242	0.212607	0.601933	-0.16897	0.200968	0.409541	0.318815	1
CXCL6	Beer, ≥4.5% alc/vol	Beer_4.5.1	FALSE	-0.0122159	0.193731	0.993172	-0.21161	0.269497	0.386074	0.168629	0.270737	0.652788	0.318864	1
VEGF_A	Wine	≥Median intake	FALSE	0.135225	0.193516	0.678455	0.342917	0.244777	0.150572	-0.0184962	0.294686	0.858753	0.31924	1
MCP_1	Beer, 2.1% alc/vol	<Median intake	FALSE	0.0223157	0.173869	0.855345	0.12228	0.272129	0.896885	-0.202985	0.24345	0.632128	0.319401	1
VEGFR_2	Unhealthy lifestyle score	Per unit increase	FALSE	0.0920342	0.0758053	0.225817	0.147058	0.108446	0.177413	-0.000372969	0.108143	0.997253	0.320329	1
SEZ6L	Beer, ≥4.5% alc/vol	Beer_4.5.2	FALSE	0.111328	0.186418	0.664799	0.3493	0.241869	0.228759	0.146134	0.255831	0.0196373	0.32059	1
WISP_1	BMI	Per 1SD increase	FALSE	0.139345	0.0673649	0.0398618	0.117172	0.0882596	0.187205	0.241559	0.106385	0.0252659	0.320663	1
TNFRSF6B	Snus	Ex-user	FALSE	0.224443	0.192418	0.498521	0.324042	0.243775	0.412509	-0.0825067	0.339114	0.842189	0.320665	1
FR_alpha	Beer, ≥4.5% alc/vol	Beer_4.5.2	FALSE	-0.0942476	0.203603	0.845731	0.136766	0.270967	0.607212	-0.240505	0.28728	0.54388	0.320711	1
CD244	Wine	<Median intake	FALSE	-0.113391	0.182411	0.216397	-0.309082	0.24256	0.277531	0.0375187	0.260778	0.923133	0.32078	1
FGF_5	Beer, 2.1% alc/vol	≥Median intake	FALSE	-0.268822	0.18874	0.330486	-0.497113	0.273374	0.196083	-0.4077	0.258704	0.229356	0.320834	1
MCP_1	Spirits	≥Median intake	FALSE	0.117575	0.229235	0.876428	-0.161701	0.358036	0.803718	0.305777	0.306698	0.487682	0.32097	1
hK11	Smoking	Smoker	FALSE	-0.123233	0.16433	0.178803	-0.00871877	0.233168	0.050875	-0.319577	0.227682	0.365611	0.321001	1
IL_15RA	Beer, 2.1% alc/vol	<Median intake	FALSE	0.252929	0.165782	0.314161	-0.0211307	0.276453	0.612113	0.260663	0.198923	0.22036	0.321147	1
CCL3	BMI	Per 1SD increase	FALSE	0.208039	0.0682474	0.0025727	0.155726	0.0865815	0.0747748	0.290993	0.105495	0.00674033	0.321368	1
MK	Beer, 2.8-3.5% alc/vol	≥Median intake	FALSE	-0.490485	0.207143	0.052302	-0.239947	0.260799	0.640898	-0.410298	0.326426	0.336763	0.321409	1
LIF_R	Age	Per unit increase	FALSE	0.0168429	0.00669015	0.0132207	0.023616	0.00861641	0.00731453	0.0104086	0.0106635	0.331008	0.321707	1
CD40	Physical activity	Per unit increase	FALSE	0.00598732	0.0523792	0.909084	-0.024538	0.0671266	0.715317	0.0719894	0.074972	0.339212	0.321751	1
CST5	Wine	<Median intake	FALSE	0.0632898	0.129234	0.877425	-0.0880066	0.170184	0.398149	0.15031	0.200441	0.440816	0.322487	1
GZMB	Age	Per unit increase	FALSE	0.0129461	0.00839474	0.125226	0.0220186	0.0105968	0.0399906	0.00703851	0.011915	0.555721	0.322488	1
CXCL5	Snus	User	FALSE	0.437622	0.173196	0.0424564	0.239023	0.237978	0.603174	0.581411	0.272125	0.090982	0.323279	1
hGDNF	Spirits	≥Median intake	FALSE	-0.337072	0.2386	0.0644624	-0.587088	0.356105	0.125323	-0.118002	0.31548	0.375278	0.323406	1
FGF_19	Snus	User	FALSE	0.150091	0.175698	0.675194	0.302624	0.241395	0.306106	-0.0501509	0.264191	0.800023	0.323745	1
FASLG	Sex	Female	FALSE	0.441206	0.1569	0.00556156	0.543829	0.215253	0.0137718	0.256771	0.213555	0.23288	0.32389	1
MIC_A/B	BMI	Per 1SD increase	FALSE	-0.00033763	0.0230408	0.988329	0.0241271	0.045362	0.596078	-0.0206552	0.0246035	0.404378	0.323979	1
CXCL1	Snus	Ex-user	FALSE	0.363819	0.232213	0.130883	0.430352	0.303956	0.3683	-0.00823025	0.386867	0.44418	0.323989	1
GPNMB	Beer, 2.1% alc/vol	<Median intake	FALSE	-0.127362	0.14904	0.518738	-0.294963	0.237776	0.401429	0.000286357	0.185142	0.974278	0.324134	1
Gal_1	Smoking	Ex-smoker	FALSE	-0.224022	0.14729	0.176977	-0.35143	0.230043	0.206695	-0.0679467	0.1914	0.0608857	0.32426	1
SCAMP3	Alcohol intake	Per unit increase	FALSE	-0.00986077	0.016151	0.542132	-0.0343611	0.0279054	0.2208	-0.000975942	0.0199132	0.960998	0.3247	1
CD48	Beer, ≥4.5% alc/vol	Beer_4.5.2	FALSE	0.158853	0.178739	0.666626	0.292588	0.263089	0.226612	0.334946	0.208814	0.0452514	0.324791	1
EPHA2	Beer, ≥4.5% alc/vol	Beer_4.5.1	FALSE	0.0294065	0.197632	0.942358	0.128292	0.27786	0.761227	-0.221623	0.273796	0.379218	0.325364	1
CXCL13	Beer, 2.1% alc/vol	<Median intake	FALSE	0.0958296	0.187558	0.306493	-0.128379	0.283123	0.74503	0.246989	0.25961	0.270869	0.325643	1
CST5	Alcohol intake	Per unit increase	FALSE	-0.0169878	0.0116717	0.147371	0.00245023	0.0199976	0.902711	-0.0147836	0.0159793	0.356791	0.32622	1
FGF_23	Beer, 2.8-3.5% alc/vol	≥Median intake	FALSE	-0.140135	0.213392	0.787987	0.0965855	0.276752	0.879147	-0.289693	0.310694	0.582422	0.326346	1
MK	Age	Per unit increase	TRUE	0.0303084	0.00744252	7.94158e-05	0.0375014	0.00848387	2.50153e-05	0.0247877	0.0111782	0.0283382	0.326494	1
CCL20	Spirits	≥Median intake	FALSE	0.362333	0.249234	0.302516	0.111314	0.370046	0.304061	0.594665	0.328041	0.117914	0.326745	1
CD244	Beer, 2.8-3.5% alc/vol	<Median intake	FALSE	-0.240639	0.179981	0.314622	-0.125141	0.227103	0.647281	-0.02127	0.261667	0.607635	0.326816	1
CXCL9	Alcohol intake	Per unit increase	FALSE	0.00893055	0.0140109	0.524416	-0.0114498	0.0257061	0.656748	0.0181748	0.0160326	0.259064	0.326929	1
EPHA2	Beer, 2.1% alc/vol	≥Median intake	FALSE	-0.0612702	0.204166	0.95476	-0.316793	0.310906	0.58818	0.0841443	0.272394	0.886301	0.327074	1
CSF_1	Age	Per unit increase	FALSE	0.0194258	0.00639534	0.00310229	0.0126332	0.00814068	0.124058	0.0243741	0.00963359	0.0127227	0.327169	1
CXCL17	Beer, ≥4.5% alc/vol	Beer_4.5.2	FALSE	0.149648	0.177116	0.380479	0.368182	0.224322	0.263793	0.124119	0.256688	0.173077	0.327451	1
CEACAM5	Spirits	<Median intake	FALSE	-0.0103454	0.176174	0.995992	0.178624	0.247249	0.260092	-0.160868	0.245894	0.681254	0.327476	1
AXIN1	Alcohol intake	Per unit increase	FALSE	-0.00589692	0.0161577	0.715492	-0.0265503	0.0282709	0.3496	0.00666503	0.0193268	0.730749	0.328153	1
CEACAM5	Unhealthy lifestyle score	Per unit increase	FALSE	0.0828279	0.080905	0.307022	0.181029	0.112706	0.111021	0.03162	0.11552	0.784772	0.328278	1
MMP_1	Alcohol intake	Per unit increase	FALSE	-0.0167509	0.0136754	0.222021	-0.040555	0.0244025	0.0990301	-0.0159497	0.0186079	0.392949	0.328851	1
IFN_gamma_R1	Spirits	≥Median intake	FALSE	-0.0302369	0.208025	0.820307	0.010919	0.308207	0.999366	-0.296628	0.276047	0.353305	0.32995	1
RSPO3	BMI	Per 1SD increase	FALSE	0.039409	0.0682021	0.564076	0.0369752	0.0917043	0.687652	0.14451	0.108134	0.184462	0.330894	1
EPHA2	Beer, 2.8-3.5% alc/vol	≥Median intake	FALSE	-0.281913	0.213767	0.343532	-0.0301243	0.291075	0.575022	-0.143468	0.311851	0.805003	0.330901	1
OSM	Beer, 2.8-3.5% alc/vol	≥Median intake	FALSE	-0.133298	0.222173	0.815396	-0.385573	0.322739	0.440715	0.0584402	0.331632	0.923387	0.330923	1
MCP_2	Beer, ≥4.5% alc/vol	Beer_4.5.1	FALSE	0.0173243	0.16245	0.954928	-0.0830964	0.222276	0.741955	0.221473	0.237253	0.448669	0.33112	1
ESM_1	Spirits	≥Median intake	FALSE	-0.192302	0.200153	0.600499	0.00574589	0.319343	0.946723	-0.385547	0.258746	0.333383	0.331661	1
CXCL5	Physical activity	Per unit increase	FALSE	-0.00843782	0.0479439	0.860438	-0.038304	0.0600542	0.524839	0.0533874	0.0742287	0.47334	0.332007	1
IL_10RB	Beer, 2.1% alc/vol	≥Median intake	FALSE	-0.206395	0.173492	0.172463	-0.167163	0.266317	0.364549	-0.422685	0.225734	0.175803	0.332335	1
AXIN1	Beer, ≥4.5% alc/vol	Beer_4.5.2	FALSE	-0.47232	0.24564	0.159415	-0.799173	0.343705	0.0686955	-0.41204	0.324478	0.417683	0.332572	1
LY9	Wine	<Median intake	FALSE	-0.263307	0.144359	0.00946864	-0.411428	0.206108	4.54603e-05	-0.138835	0.191892	0.200238	0.332993	1
FADD	Beer, 2.1% alc/vol	<Median intake	FALSE	-0.0925406	0.193952	0.8853	0.124487	0.291907	0.718211	-0.263019	0.27528	0.515974	0.333235	1
FGF_5	Beer, 2.8-3.5% alc/vol	<Median intake	FALSE	0.0237718	0.153073	0.584473	0.187445	0.197444	0.62992	-0.0858475	0.220284	0.560184	0.333617	1
Beta_NGF	Sex	Female	FALSE	0.128157	0.170965	0.454671	0.301295	0.237649	0.209048	-0.0237097	0.239307	0.921323	0.333954	1
AR	Beer, 2.1% alc/vol	≥Median intake	FALSE	0.205603	0.203306	0.564843	-0.103326	0.320121	0.935709	0.20023	0.274587	0.534216	0.334426	1
Gal_1	Beer, 2.8-3.5% alc/vol	≥Median intake	FALSE	-0.2942	0.202617	0.257117	-0.0348093	0.273649	0.547114	-0.241166	0.299832	0.674903	0.334917	1
AR	Age	Per unit increase	FALSE	0.0056059	0.0078643	0.477161	-0.00150676	0.0102208	0.883054	0.0132218	0.0114273	0.249423	0.335266	1
XPNPEP2	Beer, 2.8-3.5% alc/vol	≥Median intake	FALSE	-0.0693203	0.0737325	0.193704	0.0393735	0.117598	0.425946	-0.0945765	0.0933087	0.554477	0.335495	1
CCL11	Wine	<Median intake	FALSE	0.218293	0.168606	0.402756	0.00212385	0.247438	0.97531	0.313236	0.234695	0.374947	0.335675	1
hGDNF	Beer, ≥4.5% alc/vol	Beer_4.5.1	FALSE	0.0903166	0.200017	0.172058	0.337491	0.271424	0.204829	0.00134234	0.286145	0.342846	0.33591	1
TRANCE	Snus	User	FALSE	0.149196	0.173131	0.0649292	0.0352054	0.231944	0.066553	0.371542	0.268771	0.275049	0.33593	1
CCL11	BMI	Per 1SD increase	FALSE	-0.013809	0.0692505	0.842157	0.0334698	0.0898636	0.71039	-0.10628	0.114821	0.356702	0.336067	1
OSM	Smoking	Smoker	FALSE	0.263138	0.160556	0.221177	0.0530164	0.236362	0.766012	0.350569	0.239281	0.277864	0.33648	1
CD70	Beer, ≥4.5% alc/vol	Beer_4.5.2	FALSE	0.0786396	0.192105	0.667224	-0.0381465	0.300123	0.798786	0.26215	0.208841	0.453368	0.336544	1
AXIN1	Beer, ≥4.5% alc/vol	Beer_4.5.1	FALSE	-0.318398	0.212009	0.159415	-0.577442	0.288781	0.0686955	-0.215027	0.300604	0.417683	0.336713	1
RET	BMI	Per 1SD increase	FALSE	0.101793	0.063672	0.112063	0.101063	0.0859962	0.24299	0.208673	0.111288	0.0637554	0.336843	1
IL_18	Beer, 2.1% alc/vol	<Median intake	FALSE	0.042642	0.156861	0.713607	0.188918	0.230616	0.481566	-0.109547	0.211163	0.86684	0.337016	1
CXCL13	Wine	<Median intake	FALSE	0.0313515	0.18012	0.867106	-0.156943	0.26224	0.80983	0.192511	0.253474	0.538043	0.337527	1
CEACAM1	BMI	Per 1SD increase	FALSE	-0.00241014	0.0697496	0.972474	0.0429548	0.0932958	0.646205	-0.0992339	0.117153	0.398595	0.337608	1
ADAM.8	Beer, 2.1% alc/vol	≥Median intake	FALSE	-0.244924	0.164511	0.323937	-0.449165	0.239035	0.174537	-0.149554	0.221522	0.793856	0.338681	1
MIC_A/B	Wine	<Median intake	FALSE	-0.0731166	0.0340917	0.0233829	-0.120964	0.0646067	0.0119187	-0.0464577	0.0440194	0.571782	0.338722	1
FGF_BP1	Beer, 2.1% alc/vol	<Median intake	FALSE	0.0663056	0.160913	0.226171	-0.129021	0.209786	0.497178	0.116966	0.236432	0.373815	0.339368	1
VEGFR_3	Beer, ≥4.5% alc/vol	Beer_4.5.2	FALSE	0.0297231	0.192615	0.858576	0.152303	0.293529	0.827573	0.235928	0.239987	0.260698	0.339405	1
MSLN	Spirits	≥Median intake	FALSE	-0.203247	0.158899	0.113669	-0.108675	0.224719	0.224505	-0.394822	0.223466	0.0671583	0.33957	1
RSPO3	Physical activity	Per unit increase	FALSE	-0.00045305	0.0489598	0.992624	-0.0331909	0.0596467	0.579083	0.0552835	0.0713703	0.440166	0.339815	1
OPG	Beer, 2.1% alc/vol	<Median intake	FALSE	-0.0307621	0.148438	0.562226	-0.195489	0.210149	0.339286	0.0824899	0.207962	0.713376	0.339848	1
CXCL13	Wine	≥Median intake	FALSE	0.106437	0.222203	0.867106	-0.0892295	0.339647	0.80983	0.334157	0.299476	0.538043	0.340095	1
DNER	Beer, 2.8-3.5% alc/vol	≥Median intake	FALSE	-0.157551	0.178315	0.522575	-0.0264922	0.227836	0.892887	-0.371595	0.281444	0.390079	0.340304	1
GPNMB	Beer, ≥4.5% alc/vol	Beer_4.5.2	FALSE	-0.0783846	0.191793	0.919903	0.192153	0.284665	0.363934	-0.0602977	0.237925	0.151484	0.340385	1
ERBB2	Spirits	<Median intake	FALSE	0.0430553	0.155254	0.627076	-0.102325	0.1966	0.715899	0.182004	0.2319	0.697084	0.341223	1
TLR3	Snus	User	FALSE	-0.0351336	0.135313	0.490191	0.110646	0.202781	0.132305	-0.158401	0.197712	0.376894	0.341301	1
TWEAK	Beer, ≥4.5% alc/vol	Beer_4.5.2	FALSE	0.129594	0.22633	0.582845	0.414526	0.301629	0.292704	0.163825	0.298529	0.668139	0.341312	1
TNFRSF9	Smoking	Ex-smoker	FALSE	-0.0398299	0.144694	0.962425	0.130199	0.2193	0.160358	-0.145528	0.191672	0.130791	0.341383	1
CCL23	Wine	≥Median intake	FALSE	0.00278995	0.204998	0.690716	-0.22219	0.306163	0.688357	0.1776	0.289453	0.483136	0.341519	1
IL_7	Spirits	<Median intake	FALSE	0.146654	0.169529	0.378085	0.238137	0.226451	0.576303	-0.0706388	0.252423	0.412491	0.34165	1
TGFR_2	Spirits	<Median intake	FALSE	-0.12814	0.145713	0.652307	-0.0973574	0.201452	0.693316	-0.29626	0.179153	0.0737965	0.341721	1
CCL25	Sex	Female	FALSE	-0.0865206	0.162009	0.594089	-0.227761	0.220581	0.305307	0.087961	0.248507	0.72427	0.341987	1
MCP_1	Wine	<Median intake	FALSE	0.130651	0.167607	0.594762	-0.000942012	0.251561	0.973645	0.32007	0.239382	0.179958	0.342842	1
ITGAV	Spirits	≥Median intake	FALSE	-0.271231	0.226178	0.477801	-0.548806	0.339864	0.271317	-0.123436	0.306383	0.785968	0.342853	1
OSM	Wine	<Median intake	FALSE	0.110963	0.179212	0.717368	0.071995	0.274655	0.903344	-0.125104	0.252598	0.308119	0.344524	1
CCL4	Smoking	Ex-smoker	FALSE	-0.107943	0.141641	0.463799	0.0769357	0.21888	0.337451	-0.186019	0.184604	0.585914	0.344849	1
TNFRSF6B	Beer, ≥4.5% alc/vol	Beer_4.5.2	FALSE	-0.0661	0.157424	0.155261	0.00941794	0.17781	0.765792	0.155397	0.262521	0.0415575	0.344865	1
TNFSF14	Beer, 2.1% alc/vol	≥Median intake	FALSE	-0.126148	0.203346	0.824175	-0.0675976	0.292506	0.722235	-0.388525	0.284255	0.292794	0.34492	1
CXCL11	Wine	<Median intake	FALSE	-0.0900873	0.174044	0.801563	-0.129701	0.251903	0.576519	0.133999	0.240707	0.232862	0.345099	1
CXCL5	Sex	Female	FALSE	0.335056	0.166249	0.0455159	0.454792	0.217424	0.0401738	0.150994	0.240096	0.531278	0.345212	1
TNFRSF6B	Physical activity	Per unit increase	FALSE	0.0616519	0.0360862	0.0891897	0.0315018	0.0358574	0.382443	0.0913938	0.0693512	0.189896	0.345228	1
TGFA	Unhealthy lifestyle score	Per unit increase	FALSE	0.00985962	0.0806716	0.902823	0.0530912	0.109906	0.629874	-0.0901985	0.116749	0.44135	0.345684	1
TRANCE	Beer, 2.1% alc/vol	≥Median intake	FALSE	-0.10268	0.183771	0.587495	-0.314161	0.281848	0.31551	0.032488	0.236975	0.737179	0.345925	1
RSPO3	Snus	Ex-user	FALSE	0.201959	0.229511	0.440074	-0.0416249	0.312046	0.770654	0.395289	0.366553	0.455922	0.346151	1
S100A11	Wine	<Median intake	FALSE	-0.193399	0.169593	0.501927	-0.0567045	0.232543	0.0901099	-0.372085	0.242913	0.0889892	0.346388	1
IL_8	Wine	<Median intake	FALSE	0.179631	0.179885	0.590679	0.399752	0.260823	0.194683	0.277652	0.237263	0.13077	0.347399	1
MMP_10	Beer, 2.1% alc/vol	<Median intake	FALSE	-0.00321232	0.185203	0.975077	0.0781419	0.260357	0.68783	-0.236525	0.263351	0.143676	0.347512	1
CD5	Snus	Ex-user	FALSE	0.392081	0.222588	0.133813	0.433777	0.298371	0.0212208	0.0839329	0.331713	0.39713	0.34752	1
CYR61	BMI	Per 1SD increase	FALSE	0.103168	0.0689872	0.136424	0.170059	0.0863939	0.0520287	0.0416917	0.115596	0.71898	0.347574	1
RSPO3	Beer, 2.1% alc/vol	<Median intake	FALSE	-0.201084	0.171031	0.195563	-0.324178	0.242953	0.0528469	-0.00823659	0.244153	0.81968	0.348041	1
CCL3	Physical activity	Per unit increase	FALSE	0.0946753	0.0439141	0.032107	0.105175	0.0520879	0.0462039	0.0329235	0.0675124	0.626604	0.348953	1
VEGF_A	Smoking	Smoker	FALSE	-0.230346	0.16667	0.370048	-0.0471886	0.216587	0.736976	-0.32877	0.245888	0.304535	0.349478	1
CXCL17	Snus	Ex-user	FALSE	0.055085	0.19548	0.555371	0.0318197	0.24866	0.62652	-0.247214	0.325174	0.650773	0.350125	1
KLK13	Wine	<Median intake	FALSE	0.0686059	0.155759	0.60764	-0.115652	0.229509	0.875885	0.171302	0.214988	0.707055	0.3502	1
MetAP.2	Alcohol intake	Per unit increase	FALSE	-0.0104976	0.0158022	0.507205	-0.0341775	0.0278094	0.221755	-0.00310095	0.0194039	0.873274	0.350852	1
hK14	Wine	≥Median intake	FALSE	0.0999832	0.165574	0.657212	-0.0838552	0.245708	0.407649	0.221699	0.218419	0.341328	0.350862	1
TNFRSF6B	Age	Per unit increase	TRUE	0.0265663	0.00503461	6.80275e-07	0.0222159	0.00511527	3.90548e-05	0.0302563	0.00964871	0.00220101	0.351076	1
uPA	Sex	Female	FALSE	0.170308	0.158947	0.285658	0.210893	0.208417	0.315037	-0.0312166	0.221217	0.888144	0.351564	1
STAMPB	Beer, ≥4.5% alc/vol	Beer_4.5.2	FALSE	-0.414524	0.24455	0.237616	-0.727348	0.341346	0.107286	-0.361012	0.326884	0.519641	0.351881	1
PODXL	Beer, 2.8-3.5% alc/vol	<Median intake	FALSE	0.0678772	0.157429	0.143705	0.183183	0.205018	0.422791	-0.102515	0.229698	0.566086	0.351899	1
CX3CL1	Beer, ≥4.5% alc/vol	Beer_4.5.2	FALSE	0.0190568	0.201488	0.911289	0.254586	0.295209	0.680273	-0.113103	0.276163	0.824608	0.352187	1
Beta_NGF	Age	Per unit increase	FALSE	0.013939	0.00649049	0.0336122	0.00796724	0.00908868	0.382765	0.0199699	0.00916716	0.0314697	0.352474	1
FGF_BP1	Age	Per unit increase	FALSE	0.00443306	0.00639925	0.489223	0.0108959	0.00722735	0.135307	0.00178694	0.0104177	0.864088	0.352579	1
IL_17C	Wine	≥Median intake	FALSE	-0.446907	0.25466	0.128197	-0.394418	0.380268	0.545485	-0.149496	0.323569	0.131409	0.352648	1
CCL4	Beer, 2.8-3.5% alc/vol	<Median intake	FALSE	-0.222471	0.139901	0.241884	-0.295	0.18158	0.111894	-0.0450254	0.211502	0.833546	0.352781	1
EPHA2	Alcohol intake	Per unit increase	FALSE	-0.0124199	0.0155588	0.425471	0.00571258	0.027826	0.837662	-0.0247613	0.0186399	0.186341	0.352898	1
FCRLB	Snus	User	FALSE	-0.319172	0.174731	0.0972094	-0.177953	0.238917	0.195892	-0.511022	0.267736	0.166265	0.352945	1
IL_15RA	Beer, 2.8-3.5% alc/vol	<Median intake	FALSE	-0.327753	0.154627	0.105848	-0.375048	0.233238	0.199094	-0.151409	0.194561	0.739416	0.353007	1
CA9	Wine	<Median intake	FALSE	-0.021837	0.121057	0.972369	-0.0906012	0.191407	0.289982	0.104097	0.147157	0.124759	0.35334	1
IL_6	Wine	≥Median intake	FALSE	-0.210033	0.224762	0.450838	-0.37752	0.333703	0.487657	0.0184922	0.292917	0.246218	0.353577	1
CXCL6	Snus	Ex-user	FALSE	0.0308512	0.230622	0.829469	0.231076	0.308823	0.586108	-0.212619	0.367287	0.598809	0.353801	1
FADD	Beer, ≥4.5% alc/vol	Beer_4.5.1	FALSE	-0.218448	0.210514	0.311353	-0.450107	0.286803	0.0718873	-0.0768397	0.310987	0.969391	0.353803	1
CD48	Beer, 2.8-3.5% alc/vol	≥Median intake	FALSE	-0.376215	0.160701	0.0218205	-0.1745	0.227318	0.6707	-0.321828	0.203638	0.0187333	0.354088	1
S100A11	Smoking	Smoker	FALSE	-0.215876	0.17207	0.303729	-0.00741463	0.243551	0.342364	-0.298346	0.234273	0.424191	0.354712	1
CD6	Smoking	Smoker	FALSE	-0.179613	0.163984	0.361489	-0.0290034	0.240172	0.879828	-0.335563	0.22925	0.0814898	0.354861	1
CD207	Spirits	<Median intake	FALSE	0.0893427	0.152651	0.842667	0.0513264	0.198621	0.369217	-0.097774	0.206732	0.791057	0.354897	1
PD_L1	Smoking	Ex-smoker	FALSE	-0.174525	0.154849	0.501404	-0.0133217	0.219793	0.67827	-0.291554	0.207976	0.214546	0.355267	1
WFDC2	Wine	≥Median intake	FALSE	0.062279	0.165257	0.885057	0.103882	0.21678	0.626734	-0.161762	0.247933	0.539107	0.355596	1
CCL25	Unhealthy lifestyle score	Per unit increase	FALSE	-0.0459508	0.067701	0.497911	0.0159628	0.0906939	0.860565	-0.109219	0.101876	0.285656	0.356069	1
EPHA2	Spirits	≥Median intake	FALSE	-0.0485395	0.237225	0.605626	-0.0102044	0.358712	0.566899	-0.331202	0.308437	0.486941	0.356192	1
CST5	Snus	User	FALSE	-0.0971994	0.165568	0.603925	-0.277412	0.216296	0.289896	0.00812856	0.266988	0.996803	0.356605	1
CXCL11	Spirits	≥Median intake	FALSE	-0.0497858	0.237302	0.556126	-0.382248	0.364528	0.0589263	-0.00999944	0.311213	0.413573	0.357076	1
TWEAK	Beer, 2.1% alc/vol	≥Median intake	FALSE	-0.153388	0.201013	0.600678	-0.0233466	0.285375	0.700738	-0.361726	0.260323	0.377528	0.357081	1
ADAM.8	Spirits	≥Median intake	FALSE	-0.0220559	0.191396	0.839041	-0.0905926	0.292035	0.550771	-0.230296	0.233844	0.611079	0.357094	1
PD_L1	Beer, 2.8-3.5% alc/vol	<Median intake	FALSE	-0.146154	0.167053	0.215672	-0.166968	0.171045	0.3512	0.0930489	0.262213	0.422244	0.357403	1
CYR61	Spirits	≥Median intake	FALSE	-0.0948724	0.228024	0.907728	-0.287471	0.3471	0.699336	0.109595	0.278496	0.82926	0.357425	1
TNFRSF9	Beer, 2.8-3.5% alc/vol	<Median intake	FALSE	-0.353721	0.13541	0.0352964	-0.183526	0.185207	0.481153	-0.351618	0.194264	0.108	0.358091	1
CCL11	Snus	Ex-user	FALSE	-0.0370542	0.234303	0.840242	0.178556	0.313467	0.713285	-0.264679	0.373628	0.775983	0.358181	1
CXCL17	Smoking	Smoker	TRUE	0.753346	0.142931	5.2166e-08	0.880866	0.186713	6.06708e-08	0.626063	0.207612	0.0110356	0.358735	1
FGF_23	Snus	Ex-user	FALSE	0.292689	0.237218	0.464711	0.0961086	0.31077	0.917415	0.546133	0.38134	0.351088	0.35887	1
MMP_10	Smoking	Ex-smoker	FALSE	-0.0200388	0.15368	0.00303623	0.15342	0.223251	0.00517344	-0.120781	0.206515	0.0889594	0.358926	1
SCF	Beer, 2.8-3.5% alc/vol	<Median intake	FALSE	0.0320065	0.149109	0.235267	0.173268	0.200897	0.0936667	-0.0834774	0.196081	0.875553	0.359026	1
MIC_A/B	Alcohol intake	Per unit increase	FALSE	0.00178524	0.00316682	0.574144	0.00700119	0.00801176	0.385243	-0.000322678	0.00326583	0.921612	0.359268	1
hK8	Smoking	Ex-smoker	FALSE	-0.181288	0.144809	0.411613	-0.337023	0.235405	0.237386	-0.0684545	0.177947	0.777304	0.359475	1
DNER	Wine	≥Median intake	FALSE	0.0319392	0.180093	0.919787	-0.132483	0.25157	0.623846	0.198483	0.259302	0.746353	0.359486	1
CD70	Unhealthy lifestyle score	Per unit increase	FALSE	0.132787	0.071952	0.0660979	0.170566	0.107486	0.115048	0.0577806	0.0888266	0.516614	0.36038	1
TFPI_2	Spirits	≥Median intake	FALSE	0.209131	0.214673	0.555421	-0.0605089	0.29753	0.907433	0.244148	0.294889	0.649896	0.360711	1
TWEAK	Beer, 2.1% alc/vol	<Median intake	FALSE	-0.0275813	0.176433	0.600678	0.100261	0.251509	0.700738	-0.210024	0.240593	0.377528	0.361293	1
hGDNF	Beer, 2.8-3.5% alc/vol	≥Median intake	FALSE	-0.350613	0.215888	0.0426138	-0.123314	0.277699	0.0544784	-0.48151	0.323853	0.271963	0.361313	1
KLK13	Wine	≥Median intake	FALSE	0.179797	0.190552	0.60764	-0.0859219	0.291349	0.875885	0.18779	0.254482	0.707055	0.361468	1
TWEAK	Beer, 2.8-3.5% alc/vol	<Median intake	FALSE	-0.400679	0.166672	0.0576406	-0.246042	0.209875	0.489272	-0.274346	0.234763	0.312285	0.36156	1
XPNPEP2	Snus	Ex-user	FALSE	-0.16382	0.117636	0.022836	0.000309828	0.196953	0.280191	-0.210908	0.127772	0.0770437	0.362193	1
MAD.homolog.5	Beer, ≥4.5% alc/vol	Beer_4.5.2	FALSE	0.0830955	0.237496	0.70171	0.367956	0.347494	0.319389	-0.0457624	0.325465	0.961684	0.362634	1
uPA	Beer, 2.8-3.5% alc/vol	≥Median intake	FALSE	-0.276844	0.19086	0.312315	-0.0913791	0.263753	0.858225	-0.436624	0.276656	0.262337	0.362849	1
IL_18	Beer, ≥4.5% alc/vol	Beer_4.5.2	FALSE	-0.080078	0.199638	0.273211	-0.201734	0.274945	0.36679	0.134396	0.269999	0.514183	0.363205	1
CDCP1	Beer, 2.8-3.5% alc/vol	≥Median intake	FALSE	-0.260613	0.152543	0.232168	-0.0872456	0.197815	0.881239	-0.317731	0.236357	0.351454	0.363286	1
OPG	Beer, 2.1% alc/vol	≥Median intake	FALSE	-0.13833	0.168943	0.562226	-0.334046	0.237997	0.339286	-0.0484689	0.232841	0.713376	0.363665	1
TLR3	Unhealthy lifestyle score	Per unit increase	FALSE	-0.00695638	0.046824	0.882069	0.0349879	0.07378	0.636371	-0.0494519	0.0599781	0.412008	0.363666	1
MK	Smoking	Smoker	FALSE	-0.0895049	0.16337	0.857482	0.0669107	0.224198	0.18403	-0.221544	0.22754	0.0621712	0.364166	1
CXCL1	Spirits	≥Median intake	FALSE	-0.221822	0.229237	0.186759	-0.128735	0.334233	0.0530836	-0.500393	0.3226	0.190001	0.364236	1
RSPO3	Spirits	≥Median intake	FALSE	-0.225629	0.226964	0.531807	0.0333092	0.331888	0.975337	-0.367871	0.307174	0.489557	0.364264	1
SEZ6L	Wine	<Median intake	FALSE	-0.249129	0.139642	0.088543	-0.404241	0.182596	0.00153543	-0.18602	0.198931	0.238064	0.36452	1
MUC_16	Beer, 2.1% alc/vol	≥Median intake	FALSE	-0.000423127	0.197974	0.374486	0.0851532	0.293373	0.495832	-0.236167	0.274719	0.178648	0.364749	1
RET	Spirits	≥Median intake	FALSE	-0.0640418	0.221757	0.224024	-0.360277	0.328883	0.0565568	-0.031731	0.328926	0.97108	0.364898	1
NT_3	Smoking	Smoker	FALSE	0.105636	0.160124	0.000778701	-0.022631	0.23139	0.00359093	0.274163	0.235197	0.0618362	0.364973	1
SYND1	Spirits	<Median intake	FALSE	0.0421614	0.155237	0.391442	-0.133467	0.203492	0.403628	0.100494	0.213779	0.407147	0.36537	1
GPC1	Sex	Female	FALSE	-0.406671	0.165046	0.0149015	-0.562265	0.219736	0.0128014	-0.26813	0.245731	0.278646	0.365397	1
SCAMP3	Wine	<Median intake	FALSE	0.171363	0.187523	0.515553	0.0571609	0.271992	0.963283	0.382401	0.263333	0.351276	0.365605	1
ERBB3	Beer, 2.8-3.5% alc/vol	≥Median intake	FALSE	-0.369749	0.212727	0.187338	-0.136923	0.280729	0.787784	-0.250243	0.330738	0.28596	0.365649	1
WIF_1	Beer, 2.1% alc/vol	<Median intake	FALSE	-0.0324395	0.155163	0.944062	-0.159421	0.234512	0.674862	0.114386	0.20361	0.76983	0.367177	1
CD27	Beer, 2.8-3.5% alc/vol	≥Median intake	FALSE	-0.398693	0.167902	0.0266595	-0.201251	0.222485	0.483849	-0.435648	0.230999	0.0195882	0.367193	1
IL_17C	Beer, ≥4.5% alc/vol	Beer_4.5.2	FALSE	0.263877	0.270837	0.509953	-0.0628802	0.37744	0.634928	0.349485	0.342495	0.0691924	0.367546	1
MCP_2	Smoking	Smoker	FALSE	-0.0413789	0.157523	0.518817	0.150612	0.21369	0.613288	-0.0297023	0.226283	0.408118	0.368155	1
TLR3	Sex	Female	FALSE	0.0032821	0.177466	0.985269	0.143731	0.240408	0.551886	-0.171314	0.255184	0.503944	0.36829	1
CCL3	Wine	<Median intake	FALSE	-0.185787	0.149241	0.191887	-0.247278	0.204438	0.481202	0.000103632	0.219267	0.317016	0.368357	1
TGFA	Wine	≥Median intake	FALSE	-0.244006	0.208618	0.153196	-0.150494	0.298777	0.387587	-0.499555	0.303669	0.204368	0.369262	1
CXCL13	Spirits	≥Median intake	FALSE	0.0676417	0.243655	0.901153	-0.172114	0.370048	0.785332	0.27079	0.326995	0.67836	0.369383	1
CXCL6	BMI	Per 1SD increase	FALSE	0.205252	0.0681321	0.00297329	0.256492	0.0885532	0.00467701	0.128364	0.112128	0.254823	0.369594	1
CD160	Spirits	≥Median intake	FALSE	-0.0966739	0.191416	0.0645148	-0.0248308	0.295246	0.129125	-0.303202	0.239261	0.110534	0.369808	1
FGF_21	BMI	Per 1SD increase	TRUE	0.267458	0.0651878	5.89108e-05	0.317677	0.0849708	0.000310807	0.192312	0.111447	0.0870969	0.369916	1
TNFRSF19	Spirits	≥Median intake	FALSE	-0.207875	0.209733	0.593873	0.00315881	0.308003	0.996875	-0.370005	0.280771	0.384187	0.370228	1
VIM	Spirits	<Median intake	FALSE	0.0302254	0.186072	0.729943	0.202045	0.250011	0.348457	-0.128673	0.276608	0.205019	0.370405	1
SCF	Snus	Ex-user	FALSE	0.232841	0.214386	0.449742	0.328021	0.291829	0.220555	-0.0426346	0.331293	0.845009	0.371754	1
CSF_1	Beer, 2.8-3.5% alc/vol	≥Median intake	FALSE	-0.258734	0.190181	0.394657	-0.412436	0.253447	0.269358	-0.0735296	0.282466	0.932579	0.371788	1
LYN	Wine	<Median intake	FALSE	0.282248	0.186795	0.201269	0.151277	0.275651	0.676424	0.479174	0.260631	0.188214	0.372099	1
TNFSF13	Smoking	Smoker	FALSE	-0.109705	0.157405	0.700166	0.0850557	0.232739	0.846473	-0.176896	0.216604	0.47545	0.372143	1
FGF_BP1	Beer, 2.8-3.5% alc/vol	<Median intake	FALSE	-0.438162	0.152108	0.000708389	-0.290134	0.169011	0.196063	-0.398931	0.230843	0.0215249	0.372295	1
PPY	Snus	User	FALSE	0.180844	0.151303	0.488016	0.0140188	0.231703	0.99169	0.298478	0.223975	0.409961	0.372821	1
HGF	Sex	Female	FALSE	0.0292337	0.155709	0.851331	0.124781	0.211806	0.557724	-0.138626	0.218404	0.527701	0.372831	1
VEGF_A	Beer, 2.1% alc/vol	<Median intake	FALSE	-0.129141	0.164866	0.144396	-0.307348	0.218356	0.0444938	-0.0385605	0.253371	0.613783	0.372931	1
SYND1	Beer, 2.8-3.5% alc/vol	<Median intake	FALSE	-0.358237	0.146636	0.0326572	-0.34953	0.179186	0.112789	-0.171137	0.210308	0.715161	0.372943	1
MCP_2	Snus	Ex-user	FALSE	0.114196	0.215258	0.790236	0.337373	0.284605	0.457759	-0.0296214	0.340421	0.750205	0.373075	1
ABL1	Beer, ≥4.5% alc/vol	Beer_4.5.2	FALSE	-0.37447	0.246079	0.311769	-0.673958	0.337142	0.139352	-0.354776	0.33048	0.560261	0.373298	1
CD6	Snus	Ex-user	FALSE	0.342529	0.224559	0.0465812	0.477939	0.313003	0.0573305	0.0817766	0.335368	0.772648	0.373592	1
DKN1A	Beer, 2.8-3.5% alc/vol	≥Median intake	FALSE	-0.156621	0.233772	0.677013	-0.228912	0.31504	0.313547	0.143803	0.349571	0.648872	0.373725	1
VIM	Smoking	Ex-smoker	FALSE	-0.308944	0.155869	0.13952	-0.386223	0.227226	0.174652	-0.13744	0.20868	0.804535	0.373765	1
LYPD3	Snus	User	FALSE	0.149652	0.168564	0.189658	0.200099	0.239566	0.0487225	-0.0674041	0.251375	0.401891	0.374121	1
CEACAM5	Physical activity	Per unit increase	FALSE	0.0239951	0.0517691	0.643426	-0.0225417	0.0676567	0.739684	0.0657585	0.0744001	0.378504	0.37464	1
FGF_21	Spirits	≥Median intake	FALSE	0.271066	0.214242	0.410787	0.0785401	0.323952	0.96733	0.464852	0.29413	0.269591	0.374926	1
CCL28	Beer, 2.8-3.5% alc/vol	≥Median intake	FALSE	-0.459762	0.191052	0.0572275	-0.291796	0.229971	0.266303	-0.293073	0.331089	0.557945	0.375032	1
TLR3	Alcohol intake	Per unit increase	FALSE	0.00659427	0.00814742	0.419734	0.0169804	0.0172411	0.327311	0.000681029	0.00908117	0.940408	0.375041	1
CXCL17	Alcohol intake	Per unit increase	FALSE	0.00207276	0.0122713	0.866017	0.0152343	0.0194208	0.434394	-0.00733628	0.0164415	0.65618	0.375075	1
CA9	BMI	Per 1SD increase	FALSE	-0.128316	0.0624073	0.0407768	-0.105207	0.0832728	0.209091	-0.204654	0.0906714	0.0257925	0.375363	1
ICOSLG	Beer, 2.1% alc/vol	≥Median intake	FALSE	0.251175	0.198377	0.424134	0.522614	0.307588	0.106663	0.229658	0.257293	0.46172	0.375386	1
GPC1	Alcohol intake	Per unit increase	FALSE	-0.00514915	0.0136604	0.70657	0.0135104	0.0248071	0.586939	-0.0127238	0.0161954	0.433653	0.375759	1
WISP_1	Beer, 2.1% alc/vol	≥Median intake	FALSE	0.189943	0.184069	0.573166	0.234334	0.264031	0.354087	-0.0275573	0.250151	0.411428	0.375842	1
AR	Beer, 2.1% alc/vol	<Median intake	FALSE	0.179156	0.180217	0.564843	-0.0442763	0.283722	0.935709	0.280166	0.250797	0.534216	0.376416	1
ADAM.8	Spirits	<Median intake	FALSE	0.051702	0.14101	0.839041	0.12206	0.192979	0.550771	-0.0965194	0.184034	0.611079	0.376652	1
FR_gamma	Snus	Ex-user	FALSE	0.0427597	0.102925	0.30778	0.164354	0.201855	0.270787	0.0110508	0.0490463	0.851363	0.376883	1
LY9	Beer, 2.1% alc/vol	<Median intake	FALSE	0.033497	0.149553	0.520644	-0.151067	0.227117	0.785536	0.100415	0.192804	0.243087	0.376884	1
CD207	Wine	<Median intake	FALSE	-0.111006	0.149317	0.326513	-0.19006	0.195436	0.0872589	0.0530526	0.209194	0.836564	0.377553	1
Gal_1	Snus	User	FALSE	-0.00803851	0.171476	0.568831	-0.188755	0.245666	0.36714	0.113087	0.25184	0.833655	0.379457	1
TNFB	Wine	<Median intake	FALSE	-0.057304	0.136919	0.0124472	-0.14918	0.206835	0.00562236	0.0871715	0.19055	0.474155	0.379543	1
WIF_1	Beer, ≥4.5% alc/vol	Beer_4.5.1	FALSE	0.174448	0.168681	0.481808	0.308835	0.240896	0.381013	0.0233016	0.222666	0.954866	0.379603	1
TLR3	Beer, 2.8-3.5% alc/vol	≥Median intake	FALSE	-0.153235	0.104115	0.292182	-0.0500845	0.159646	0.703211	-0.0757147	0.130349	0.695286	0.37986	1
LYPD3	Beer, 2.1% alc/vol	<Median intake	FALSE	-0.0101194	0.14289	0.178714	0.0289169	0.23298	0.375233	0.138689	0.172727	0.724132	0.380124	1
Beta_NGF	Wine	≥Median intake	FALSE	0.00596105	0.186036	0.674616	-0.241835	0.303039	0.309906	0.083996	0.248602	0.854589	0.381094	1
CRNN	Unhealthy lifestyle score	Per unit increase	FALSE	-0.0807284	0.0943786	0.393385	0.00295654	0.136335	0.982744	-0.159636	0.126346	0.209327	0.381204	1
hK11	Snus	User	FALSE	0.238838	0.179237	0.365774	0.0440774	0.241113	0.828803	0.330557	0.271646	0.469114	0.381311	1
DKN1A	Alcohol intake	Per unit increase	FALSE	-0.0120198	0.0162631	0.460606	-0.0331862	0.0280043	0.238419	-0.00337061	0.0195867	0.863635	0.381373	1
CD244	Alcohol intake	Per unit increase	FALSE	-0.00904921	0.0160162	0.572592	-0.0319486	0.0265165	0.230455	-0.00620503	0.0199419	0.756201	0.381417	1
IL_15RA	Snus	User	FALSE	0.182282	0.183923	0.609441	-0.00239172	0.254177	0.991641	0.312351	0.266795	0.496688	0.381594	1
SCF	Age	Per unit increase	FALSE	0.0179646	0.0062894	0.00503303	0.0237682	0.00837687	0.00555019	0.0129436	0.00939866	0.171179	0.381647	1
WISP_1	Snus	User	FALSE	-0.0584381	0.174299	0.376906	-0.127269	0.23882	0.0312362	0.150602	0.25309	0.571728	0.381685	1
MCP_1	Beer, 2.1% alc/vol	≥Median intake	FALSE	-0.0493449	0.197152	0.855345	0.0900909	0.308938	0.896885	-0.252387	0.270969	0.632128	0.381711	1
ESM_1	Beer, 2.1% alc/vol	<Median intake	FALSE	0.147596	0.151142	0.443813	-0.044654	0.239295	0.795639	0.218952	0.206621	0.504241	0.381856	1
Gal_1	Wine	<Median intake	FALSE	-0.103993	0.165515	0.283912	-0.295208	0.239005	0.0285601	-0.0228277	0.229952	0.990668	0.381875	1
EPHA2	Beer, 2.1% alc/vol	<Median intake	FALSE	-0.0358772	0.181543	0.95476	-0.200982	0.274412	0.58818	0.119318	0.244824	0.886301	0.382131	1
MAD.homolog.5	Age	Per unit increase	FALSE	0.027131	0.00826701	0.00129812	0.032843	0.010781	0.00285712	0.0191848	0.0114329	0.0958846	0.382149	1
IL_18R1	Snus	Ex-user	FALSE	0.324685	0.193447	0.242755	0.469609	0.260358	0.149222	0.127727	0.292721	0.451042	0.382525	1
OSM	BMI	Per 1SD increase	FALSE	0.176552	0.0611271	0.00462627	0.242762	0.081854	0.00405378	0.138949	0.114297	0.227379	0.382539	1
IL_17A	Snus	User	FALSE	-0.0821367	0.221359	0.93303	-0.225297	0.295179	0.540691	0.164385	0.339621	0.317529	0.382669	1
OSM	Sex	Female	FALSE	-0.102026	0.156688	0.515991	0.0229388	0.188616	0.903606	-0.233601	0.231475	0.316459	0.382687	1
FGF_5	Beer, 2.1% alc/vol	<Median intake	FALSE	-0.23167	0.165448	0.330486	-0.382796	0.243578	0.196083	-0.370238	0.225874	0.229356	0.382924	1
CD6	Beer, 2.1% alc/vol	<Median intake	FALSE	-0.0879132	0.15451	0.341796	0.0387855	0.24063	0.312045	-0.230006	0.204539	0.382104	0.38338	1
S100A11	Sex	Female	FALSE	0.0695733	0.162615	0.669427	-0.08573	0.234971	0.716319	0.198847	0.228158	0.386312	0.383992	1
CD160	Beer, ≥4.5% alc/vol	Beer_4.5.2	FALSE	0.164405	0.181471	0.118006	0.34359	0.250755	0.394672	0.0425555	0.245928	0.0280966	0.384546	1
RSPO3	Sex	Female	FALSE	0.435513	0.1629	0.00833977	0.548004	0.23402	0.0221897	0.275458	0.221099	0.216556	0.384865	1
TNFSF10	Snus	User	FALSE	0.103191	0.169171	0.812721	0.00492962	0.2261	0.985935	0.29951	0.261114	0.43498	0.385165	1
TLR3	Beer, 2.1% alc/vol	≥Median intake	FALSE	0.015848	0.109605	0.836047	-0.107425	0.182087	0.552477	-0.0570007	0.133959	0.739387	0.385193	1
ADAM.8	Beer, 2.1% alc/vol	<Median intake	FALSE	-0.150594	0.143955	0.323937	-0.317104	0.211256	0.174537	-0.082678	0.188015	0.793856	0.38593	1
CD27	Smoking	Ex-smoker	FALSE	-0.275987	0.141766	0.144225	-0.138592	0.222963	0.399935	-0.384961	0.178863	0.0551211	0.386183	1
LYPD3	Smoking	Ex-smoker	FALSE	-0.0700369	0.137346	0.343838	-0.110977	0.222227	0.0604663	0.0693465	0.164677	0.363775	0.386369	1
TGFA	Wine	<Median intake	FALSE	0.0435124	0.170467	0.153196	0.119192	0.234257	0.387587	-0.163	0.257023	0.204368	0.386493	1
IL_18R1	Spirits	<Median intake	FALSE	0.0344497	0.126366	0.453475	-0.0952022	0.169407	0.526466	0.107503	0.180695	0.61171	0.386737	1
TXLNA	Smoking	Smoker	FALSE	-0.0902243	0.168296	0.834859	0.0863996	0.24177	0.622082	-0.194784	0.226306	0.205355	0.387376	1
IL_15RA	Alcohol intake	Per unit increase	FALSE	-0.00118188	0.0145702	0.935414	0.0218585	0.0281626	0.439066	-0.00553084	0.0156087	0.723761	0.387443	1
FGF_21	Sex	Female	FALSE	0.243493	0.154336	0.11681	0.385744	0.212514	0.0739275	0.112812	0.239114	0.63844	0.387508	1
GPNMB	Beer, 2.8-3.5% alc/vol	≥Median intake	FALSE	-0.503039	0.173534	0.0128345	-0.296823	0.245888	0.474137	-0.454871	0.233053	0.151212	0.387724	1
SCF	Smoking	Ex-smoker	TRUE	-0.200364	0.139681	0.000168019	-0.336177	0.215915	0.0557729	-0.0922267	0.182828	0.00193694	0.387907	1
IL_17C	Spirits	<Median intake	FALSE	0.00629415	0.205681	0.761618	0.0623514	0.283559	0.629625	-0.227649	0.2784	0.658379	0.387998	1
MetAP.2	Smoking	Smoker	FALSE	-0.117582	0.165986	0.66109	0.0274862	0.242098	0.691742	-0.25737	0.225196	0.0633232	0.388263	1
OSM	Beer, 2.8-3.5% alc/vol	<Median intake	FALSE	-0.102176	0.175261	0.815396	-0.32144	0.269189	0.440715	-0.0305733	0.253061	0.923387	0.388533	1
MMP_10	Beer, 2.8-3.5% alc/vol	<Median intake	FALSE	0.0836085	0.176775	0.875629	-0.110744	0.226832	0.871928	0.105462	0.257025	0.911789	0.389226	1
DKN1A	BMI	Per 1SD increase	FALSE	0.114138	0.0668446	0.0895978	0.0713408	0.0863685	0.411098	0.190543	0.10854	0.0815091	0.38932	1
FURIN	Beer, 2.1% alc/vol	≥Median intake	FALSE	-0.0396963	0.165221	0.948355	0.0715758	0.246399	0.870839	-0.207846	0.229743	0.594084	0.389784	1
SPARC	Sex	Female	FALSE	0.186315	0.172042	0.280506	0.283054	0.232059	0.226711	-0.00285336	0.251974	0.990995	0.390494	1
SEZ6L	Beer, 2.1% alc/vol	<Median intake	FALSE	-0.00664609	0.144469	0.743786	-0.13953	0.202878	0.642691	0.104735	0.200769	0.850043	0.390691	1
MMP_10	Age	Per unit increase	FALSE	0.010307	0.00734719	0.161965	0.014683	0.00921566	0.114084	0.00216177	0.0114021	0.84993	0.391015	1
ANXA1	Age	Per unit increase	FALSE	0.00430424	0.0126893	0.735448	0.0170659	0.0160877	0.292936	-0.00125111	0.0171121	0.941941	0.391382	1
IL_17A	Age	Per unit increase	FALSE	0.00921346	0.0092773	0.322186	0.00056168	0.01241	0.964016	0.0163387	0.0143308	0.257731	0.391834	1
SIRT2	Spirits	<Median intake	FALSE	0.275794	0.186651	0.327115	0.333154	0.258711	0.228998	0.0530697	0.269393	0.546275	0.392011	1
CA9	Sex	Female	FALSE	0.0386993	0.166487	0.816506	-0.0900497	0.220303	0.684004	0.19393	0.248301	0.437085	0.392111	1
TNFRSF6B	Spirits	≥Median intake	FALSE	-0.0406033	0.168434	0.173438	-0.230975	0.224235	0.27341	-0.0670967	0.256511	0.394544	0.392416	1
CASP_8	Age	Per unit increase	FALSE	-0.0116842	0.00831831	0.162261	-0.0190457	0.010114	0.0622512	-0.00616224	0.0123049	0.617351	0.392508	1
DKN1A	Beer, ≥4.5% alc/vol	Beer_4.5.2	FALSE	-0.389213	0.246026	0.282386	-0.675643	0.339061	0.139065	-0.345831	0.331186	0.556284	0.392624	1
SIRT2	Wine	<Median intake	FALSE	0.226711	0.185679	0.391175	0.0756361	0.271394	0.887804	0.392458	0.255953	0.292653	0.393137	1
CXCL10	Smoking	Ex-smoker	FALSE	0.188186	0.136697	0.061964	0.361971	0.209004	0.196127	0.153974	0.176837	0.0800582	0.393271	1
CD40	Wine	<Median intake	FALSE	0.0622362	0.180643	0.442194	-0.134189	0.249188	0.8631	0.148422	0.263509	0.77945	0.393424	1
STAMPB	Sex	Female	FALSE	0.0315187	0.146556	0.830104	0.0598861	0.202347	0.768158	-0.146349	0.211305	0.489779	0.393464	1
IL_6	Sex	Female	FALSE	0.098709	0.151092	0.514922	0.217947	0.193322	0.263533	-0.0281274	0.215323	0.896425	0.393726	1
IL_15RA	Unhealthy lifestyle score	Per unit increase	FALSE	-0.0405981	0.0772452	0.599625	0.00769614	0.113215	0.945912	-0.11363	0.0989339	0.252934	0.393893	1
ADAM.8	Alcohol intake	Per unit increase	FALSE	-0.0177486	0.0126667	0.162481	-0.00339313	0.0221636	0.878581	-0.0263076	0.0154617	0.0915943	0.394198	1
EGF	Beer, ≥4.5% alc/vol	Beer_4.5.2	FALSE	-0.208272	0.245538	0.650844	-0.467175	0.335347	0.290013	-0.0880338	0.333873	0.938089	0.394265	1
TNFRSF19	Spirits	<Median intake	FALSE	-0.129556	0.15527	0.593873	-0.0111283	0.19894	0.996875	-0.265571	0.22359	0.384187	0.394693	1
SPARC	Beer, 2.8-3.5% alc/vol	≥Median intake	FALSE	-0.442685	0.203524	0.0948958	-0.477408	0.274994	0.126193	-0.177423	0.315412	0.566592	0.395087	1
ERBB4	Spirits	<Median intake	FALSE	0.0401978	0.152257	0.854644	-0.0750841	0.195606	0.773755	0.17321	0.217052	0.69583	0.395201	1
CPE	Beer, 2.8-3.5% alc/vol	<Median intake	FALSE	-0.236415	0.166632	0.277291	-0.252964	0.222721	0.362381	-0.0356381	0.237163	0.935595	0.395419	1
PD_L1	Beer, 2.1% alc/vol	<Median intake	FALSE	-0.0585917	0.177072	0.129728	0.100245	0.214285	0.0523167	-0.170116	0.268716	0.324246	0.395591	1
ESM_1	Unhealthy lifestyle score	Per unit increase	TRUE	-0.369709	0.0702128	2.90136e-07	-0.323256	0.0981761	0.0012736	-0.441427	0.102209	3.07111e-05	0.397381	1
EN_RAGE	Physical activity	Per unit increase	FALSE	0.0181071	0.05242	0.730079	0.0646547	0.0728096	0.376229	-0.0238955	0.0759836	0.753767	0.398025	1
CCL11	Spirits	<Median intake	FALSE	-0.0194273	0.172195	0.25229	0.152423	0.245914	0.570519	-0.133659	0.240596	0.0268835	0.398194	1
CST5	Spirits	<Median intake	FALSE	-0.273624	0.131566	0.0790396	-0.223529	0.174289	0.417844	-0.431559	0.198834	0.0873043	0.398274	1
MSLN	Unhealthy lifestyle score	Per unit increase	TRUE	0.254039	0.0617259	5.35101e-05	0.298772	0.0749566	0.000123893	0.194944	0.0993507	0.0518747	0.399461	1
CCL23	Spirits	≥Median intake	FALSE	-0.331753	0.229488	0.353336	-0.508269	0.343052	0.14303	-0.122858	0.313537	0.61137	0.399892	1
LY9	Smoking	Smoker	FALSE	-0.0859427	0.15739	0.667784	0.0187607	0.22825	0.628332	-0.240783	0.219777	0.441813	0.40051	1
CXCL13	Snus	User	FALSE	0.00249825	0.180298	0.962057	-0.139068	0.247801	0.417535	0.167728	0.268126	0.489718	0.400735	1
ESM_1	Spirits	<Median intake	FALSE	-0.0574043	0.148469	0.600499	0.0583377	0.21826	0.946723	-0.190835	0.20474	0.333383	0.400797	1
ERBB3	Snus	User	FALSE	0.105318	0.176762	0.605384	-0.0339904	0.247033	0.708542	0.275171	0.272791	0.515169	0.400874	1
STAMPB	Beer, ≥4.5% alc/vol	Beer_4.5.1	FALSE	-0.254686	0.210529	0.237616	-0.488082	0.286604	0.107286	-0.192626	0.302833	0.519641	0.401055	1
ST1A1	Age	Per unit increase	FALSE	-0.015742	0.00845023	0.064551	-0.023289	0.0107952	0.0329908	-0.00999151	0.0123635	0.420493	0.40108	1
hK8	Beer, ≥4.5% alc/vol	Beer_4.5.2	FALSE	0.108709	0.2003	0.844818	0.305129	0.311185	0.453409	-0.0245608	0.240654	0.284251	0.40108	1
VEGF_A	Spirits	<Median intake	FALSE	0.0788722	0.162198	0.857012	0.173296	0.199361	0.442196	-0.0976849	0.254769	0.895589	0.401245	1
CYR61	Snus	Ex-user	FALSE	0.287047	0.232418	0.466834	0.428623	0.300794	0.229816	0.0337424	0.364549	0.898473	0.401328	1
SLAMF1	Beer, 2.1% alc/vol	<Median intake	FALSE	0.0797689	0.169973	0.776641	-0.108859	0.276986	0.777471	0.184485	0.214766	0.675745	0.402279	1
NT_3	Beer, 2.1% alc/vol	<Median intake	FALSE	-0.0941267	0.155646	0.504345	-0.00027247	0.24694	0.996028	-0.251934	0.211637	0.155778	0.402635	1
FURIN	Wine	≥Median intake	FALSE	-0.0123449	0.171491	0.735675	-0.167238	0.252291	0.459073	0.123204	0.238521	0.115469	0.402824	1
IL_7	Snus	Ex-user	FALSE	0.205313	0.231522	0.298759	0.296287	0.298618	0.534992	-0.086889	0.375161	0.408791	0.402968	1
CCL4	Physical activity	Per unit increase	FALSE	0.0937431	0.0424835	0.0284121	0.0606672	0.050795	0.235658	0.129057	0.0673683	0.0576064	0.403189	1
MCP_4	Spirits	<Median intake	FALSE	0.0486533	0.175915	0.941844	0.17853	0.245131	0.408625	-0.11429	0.252035	0.375542	0.403224	1
CD244	Beer, ≥4.5% alc/vol	Beer_4.5.1	FALSE	-0.113021	0.207586	0.468759	-0.327716	0.267969	0.322439	-0.185184	0.302944	0.637857	0.403235	1
GPC1	Physical activity	Per unit increase	FALSE	-0.0530952	0.0442697	0.231552	-0.0862638	0.0577228	0.137939	-0.0133774	0.0656984	0.838976	0.404244	1
VEGF_A	Beer, ≥4.5% alc/vol	Beer_4.5.1	FALSE	0.157137	0.179736	0.46267	-0.0158083	0.223861	0.895862	0.245975	0.28299	0.16762	0.404334	1
CTSV	BMI	Per 1SD increase	FALSE	-0.0319502	0.0711454	0.653836	0.0276689	0.0928151	0.766302	-0.0880891	0.105571	0.405562	0.404342	1
SEZ6L	Smoking	Smoker	FALSE	-0.148696	0.146931	0.594093	-0.0473494	0.204243	0.474525	-0.290332	0.211546	0.134304	0.404642	1
CD160	Snus	Ex-user	FALSE	0.519793	0.210912	0.0458586	0.535007	0.287118	0.052406	0.25854	0.314226	0.507117	0.404785	1
CCL23	Beer, 2.1% alc/vol	<Median intake	FALSE	-0.0469976	0.170236	0.390094	0.0121773	0.2585	0.962634	-0.246223	0.248912	0.211785	0.405139	1
MK	Wine	<Median intake	FALSE	0.103368	0.168706	0.579699	-0.0827628	0.227581	0.360722	0.140643	0.248516	0.780712	0.405688	1
TRANCE	Beer, ≥4.5% alc/vol	Beer_4.5.2	FALSE	0.252792	0.205261	0.192558	0.114101	0.298028	0.494339	0.4325	0.261217	0.164761	0.406213	1
TRANCE	Beer, 2.8-3.5% alc/vol	≥Median intake	FALSE	0.0729097	0.188122	0.730931	0.281531	0.261374	0.556413	0.130726	0.257457	0.104634	0.407013	1
BDNF	Snus	User	FALSE	0.0220712	0.185807	0.365259	0.183686	0.230338	0.0719566	-0.133266	0.351701	0.644604	0.407057	1
CPE	BMI	Per 1SD increase	FALSE	-0.0795184	0.069632	0.254868	-0.0466636	0.0918138	0.61245	-0.164613	0.113826	0.150866	0.407209	1
MCP_2	BMI	Per 1SD increase	FALSE	0.114141	0.0673353	0.0914003	0.0554971	0.086396	0.521911	0.165722	0.108459	0.129145	0.407214	1
CCL23	Spirits	<Median intake	FALSE	-0.161974	0.168333	0.353336	0.0196398	0.235437	0.14303	-0.237738	0.250322	0.61137	0.407306	1
CCL19	Beer, 2.1% alc/vol	<Median intake	FALSE	-0.00939193	0.166866	0.729676	-0.178141	0.248582	0.763024	0.10384	0.238736	0.559865	0.4076	1
CD5	Wine	≥Median intake	FALSE	0.201007	0.181811	0.0087814	0.344289	0.270682	0.00797867	0.0514017	0.235112	0.810305	0.407838	1
TGFR_2	Beer, 2.1% alc/vol	<Median intake	FALSE	0.0619436	0.148381	0.80959	0.189542	0.220647	0.657568	-0.0458098	0.181995	0.949696	0.407882	1
PVRL4	Physical activity	Per unit increase	FALSE	-0.00783951	0.0484143	0.871491	-0.0503508	0.0613008	0.413197	0.024271	0.0711232	0.733467	0.407954	1
MMP_1	Physical activity	Per unit increase	FALSE	-0.0606303	0.045212	0.18118	-0.0833085	0.05561	0.137293	-0.00727135	0.07416	0.922042	0.408212	1
CCL3	Beer, 2.8-3.5% alc/vol	≥Median intake	FALSE	-0.154957	0.18054	0.262235	-0.283506	0.232207	0.398897	0.0180586	0.281883	0.546515	0.408487	1
FGF_BP1	Beer, ≥4.5% alc/vol	Beer_4.5.1	FALSE	0.220793	0.174985	0.36762	0.272895	0.215105	0.270274	0.0111022	0.265536	0.998766	0.408804	1
ADA	Sex	Female	FALSE	-0.305455	0.169271	0.0731922	-0.459096	0.225137	0.0452386	-0.194996	0.238766	0.417106	0.409677	1
ABL1	Sex	Female	FALSE	0.198629	0.147341	0.180443	0.253849	0.198301	0.204835	0.0337303	0.21275	0.874272	0.410175	1
IL_17C	Beer, ≥4.5% alc/vol	Beer_4.5.1	FALSE	0.0861766	0.23764	0.509953	0.143696	0.31613	0.634928	-0.175235	0.325596	0.0691924	0.410377	1
ERBB2	Beer, 2.1% alc/vol	≥Median intake	FALSE	-0.0325075	0.179118	0.62089	0.085669	0.243385	0.369911	-0.20262	0.256013	0.731051	0.410524	1
CD48	Spirits	<Median intake	FALSE	0.0830538	0.136385	0.268874	0.197894	0.201098	0.489068	-0.0104045	0.157804	0.13526	0.410666	1
PODXL	Beer, 2.8-3.5% alc/vol	≥Median intake	FALSE	-0.195092	0.197919	0.143705	-0.00281994	0.255884	0.422791	-0.2947	0.298814	0.566086	0.411064	1
ICOSLG	BMI	Per 1SD increase	FALSE	-0.12879	0.070524	0.0694334	-0.103269	0.0913708	0.261754	-0.217096	0.114231	0.0598345	0.411101	1
DLL1	Smoking	Smoker	FALSE	0.00392193	0.157314	0.773419	0.180645	0.230203	0.516022	-0.0587593	0.215507	0.940894	0.411683	1
hK11	Beer, 2.8-3.5% alc/vol	<Median intake	TRUE	-0.550098	0.14799	0.000232098	-0.601333	0.199221	0.0107054	-0.394341	0.199792	0.0779276	0.411691	1
TNFRSF9	Wine	<Median intake	FALSE	0.0889019	0.14269	0.778071	-0.00519759	0.2061	0.159302	0.223561	0.19788	0.0957572	0.412511	1
IL_7	Age	Per unit increase	FALSE	-0.0117195	0.00733574	0.112651	-0.0170501	0.00844421	0.0461831	-0.00602339	0.0109077	0.581809	0.412629	1
CDCP1	Alcohol intake	Per unit increase	FALSE	-0.000355603	0.0116985	0.975785	-0.0150824	0.0202847	0.458734	0.00550506	0.0155067	0.723214	0.413079	1
CXCL13	Beer, 2.8-3.5% alc/vol	<Median intake	FALSE	-0.221757	0.179412	0.423272	-0.046056	0.247122	0.756412	-0.324238	0.253373	0.158843	0.413367	1
CD70	Beer, 2.8-3.5% alc/vol	≥Median intake	FALSE	-0.223326	0.173347	0.284367	-0.0174284	0.265289	0.46876	-0.275378	0.203209	0.175736	0.413756	1
ADAM_TS.15	Spirits	≥Median intake	FALSE	-0.210136	0.229097	0.644083	0.0679447	0.36231	0.974898	-0.289001	0.281515	0.550393	0.4139	1
KLK13	BMI	Per 1SD increase	FALSE	-0.208076	0.0693392	0.00300102	-0.239614	0.0886353	0.00801862	-0.12724	0.109947	0.249395	0.414043	1
SLAMF1	Beer, 2.1% alc/vol	≥Median intake	FALSE	0.00669122	0.194134	0.776641	-0.20714	0.314487	0.777471	0.118999	0.248739	0.675745	0.41439	1
CD160	Alcohol intake	Per unit increase	FALSE	-0.00454398	0.0129273	0.72553	0.011209	0.0228132	0.624079	-0.011417	0.0158243	0.472081	0.414637	1
FR_alpha	Physical activity	Per unit increase	FALSE	-0.000876983	0.044626	0.984336	-0.0218318	0.0531392	0.681984	0.047679	0.0680344	0.484773	0.414847	1
ITGAV	Snus	User	FALSE	-0.129285	0.183082	0.292564	-0.191876	0.249945	0.0986273	0.0912765	0.284308	0.839713	0.414958	1
SEZ6L	BMI	Per 1SD increase	TRUE	-0.304369	0.0614409	1.54975e-06	-0.251931	0.0793178	0.00197776	-0.352667	0.101387	0.000697363	0.415152	1
CX3CL1	Spirits	≥Median intake	FALSE	0.0945025	0.211793	0.867179	-0.0850375	0.342283	0.918509	0.264023	0.27188	0.619373	0.415184	1
IL_18R1	Wine	≥Median intake	FALSE	-0.192717	0.149798	0.336869	-0.043753	0.204157	0.973728	-0.27103	0.217021	0.336642	0.41564	1
CEACAM1	Beer, 2.8-3.5% alc/vol	≥Median intake	FALSE	-0.0517763	0.20074	0.964968	0.1518	0.264304	0.488056	-0.131172	0.304359	0.774644	0.416097	1
S100A11	Beer, 2.8-3.5% alc/vol	<Median intake	FALSE	-0.522456	0.166802	0.00490461	-0.367435	0.212269	0.160231	-0.608868	0.242093	0.0450947	0.416295	1
IL_18R1	Beer, 2.1% alc/vol	≥Median intake	FALSE	-0.100123	0.149347	0.652878	0.0268259	0.210798	0.971272	-0.217085	0.214596	0.373036	0.416649	1
ADAM_TS.15	Beer, ≥4.5% alc/vol	Beer_4.5.1	FALSE	0.201482	0.192598	0.107852	0.370232	0.283471	0.263317	0.0611467	0.254238	0.27368	0.41689	1
CXCL1	Alcohol intake	Per unit increase	FALSE	-0.0176027	0.0146735	0.231605	-0.0370175	0.0250674	0.142184	-0.012851	0.0195647	0.512425	0.416968	1
CD40	Beer, ≥4.5% alc/vol	Beer_4.5.2	FALSE	-0.56856	0.240396	0.0626233	-0.814937	0.325	0.0339384	-0.471052	0.336429	0.339708	0.417023	1
VEGFR_3	Wine	≥Median intake	FALSE	0.288698	0.177083	0.067891	0.425729	0.280187	0.00170766	0.145508	0.221202	0.572182	0.417189	1
FR_gamma	Beer, 2.1% alc/vol	<Median intake	FALSE	0.000777198	0.0599495	0.0181951	-0.100262	0.129089	0.0759811	0.00682448	0.0284608	0.231543	0.417344	1
CXCL5	Spirits	≥Median intake	FALSE	-0.13905	0.22457	0.163128	-0.385207	0.331978	0.0554789	-0.24174	0.312627	0.712143	0.417372	1
CD6	Unhealthy lifestyle score	Per unit increase	FALSE	-0.0968075	0.0764419	0.206475	-0.0521091	0.108664	0.632344	-0.170656	0.105673	0.108752	0.417414	1
ADA	Beer, ≥4.5% alc/vol	Beer_4.5.1	FALSE	-0.188454	0.188886	0.474883	-0.166851	0.242153	0.626015	-0.42662	0.295632	0.259202	0.417629	1
EPHA2	Spirits	<Median intake	FALSE	0.108272	0.177836	0.605626	0.199234	0.247778	0.566899	-0.0696323	0.246404	0.486941	0.417956	1
CST5	Beer, 2.1% alc/vol	<Median intake	FALSE	-0.215279	0.134496	0.276086	-0.358767	0.191897	0.123402	-0.152624	0.201542	0.674959	0.418062	1
RET	Alcohol intake	Per unit increase	FALSE	-0.00382856	0.0142874	0.788991	0.0173719	0.0266386	0.515481	-0.00651019	0.0192678	0.736013	0.419131	1
EGF	Wine	≥Median intake	FALSE	0.189678	0.233709	0.410795	0.352462	0.347669	0.515121	-0.0141909	0.309906	0.2806	0.419405	1
WFDC2	Alcohol intake	Per unit increase	FALSE	-0.00187772	0.0122782	0.87861	-0.0131006	0.0197595	0.508727	0.00792849	0.017123	0.644124	0.41991	1
LYPD3	Spirits	<Median intake	FALSE	-0.124134	0.140539	0.671487	-0.0124407	0.212518	0.966721	-0.22692	0.168139	0.117607	0.420137	1
CXCL11	Beer, 2.1% alc/vol	<Median intake	FALSE	-0.0250249	0.18055	0.917807	0.0920949	0.273687	0.558072	-0.193897	0.2473	0.658403	0.420317	1
CD5	Sex	Female	FALSE	0.42113	0.168723	0.0136213	0.278943	0.22056	0.210119	0.532278	0.230329	0.0236236	0.420665	1
TNFRSF9	Snus	Ex-user	FALSE	0.169977	0.218291	0.649286	0.252059	0.295134	0.0593693	-0.0905464	0.344765	0.363333	0.420698	1
MetAP.2	Spirits	≥Median intake	FALSE	0.0596454	0.247323	0.308987	-0.220715	0.352007	0.0636333	0.0987553	0.335739	0.833639	0.420855	1
LIF_R	Beer, 2.8-3.5% alc/vol	<Median intake	FALSE	-0.133138	0.159076	0.636359	-0.00831685	0.211025	0.970479	-0.26197	0.236094	0.523783	0.420959	1
GZMH	Beer, ≥4.5% alc/vol	Beer_4.5.2	FALSE	0.371937	0.215231	0.143262	0.473096	0.31302	0.139113	0.591192	0.297604	0.143321	0.421109	1
ERBB3	Snus	Ex-user	FALSE	0.226769	0.234249	0.605384	0.206854	0.314459	0.708542	-0.0840308	0.387653	0.515169	0.421256	1
FGF_19	Beer, 2.8-3.5% alc/vol	<Median intake	FALSE	-0.284578	0.175102	0.247783	-0.131545	0.253511	0.794337	-0.41158	0.239517	0.226243	0.421706	1
TGFR_2	Unhealthy lifestyle score	Per unit increase	FALSE	0.0574348	0.0718697	0.424928	0.103868	0.103274	0.316365	-0.00711428	0.0969856	0.941641	0.421866	1
MIA	Spirits	<Median intake	FALSE	0.106575	0.151716	0.479306	0.141481	0.204226	0.595538	-0.0543214	0.205036	0.869558	0.421904	1
CCL20	Sex	Female	FALSE	0.0915458	0.15234	0.548844	0.136085	0.203824	0.506808	-0.0894261	0.234223	0.70367	0.422002	1
FADD	Spirits	<Median intake	FALSE	0.142551	0.18651	0.709497	0.1945	0.257208	0.500664	-0.0736037	0.278366	0.420524	0.422351	1
GPNMB	Alcohol intake	Per unit increase	FALSE	-0.0283543	0.0134517	0.0361678	-0.00789854	0.0255394	0.757604	-0.0286156	0.0154367	0.0663972	0.423059	1
CD207	Beer, 2.1% alc/vol	<Median intake	FALSE	-0.0639637	0.155643	0.816349	-0.211868	0.217307	0.406515	0.0242054	0.210162	0.214177	0.423981	1
CYR61	Sex	Female	TRUE	0.635412	0.161642	0.000133949	0.745826	0.21224	0.000809537	0.4823	0.252704	0.0601514	0.424526	1
TWEAK	Beer, ≥4.5% alc/vol	Beer_4.5.1	FALSE	-0.0189107	0.19448	0.582845	0.187416	0.258484	0.292704	-0.0141817	0.272154	0.668139	0.424633	1
TNFSF14	Sex	Female	FALSE	0.234288	0.155808	0.134894	0.268802	0.207496	0.199506	0.0615021	0.221441	0.782008	0.42498	1
MCP_4	Alcohol intake	Per unit increase	FALSE	-0.0168353	0.0153858	0.274856	-0.0293615	0.0271019	0.280606	-0.00442825	0.0190893	0.816916	0.425144	1
GZMB	Snus	Ex-user	FALSE	0.00378707	0.237952	0.971614	-0.11428	0.320346	0.882609	0.274946	0.384177	0.77276	0.425886	1
LIF_R	Smoking	Ex-smoker	FALSE	0.178594	0.149496	0.450331	0.021875	0.229307	0.931169	0.261094	0.203073	0.434583	0.42657	1
OPG	Alcohol intake	Per unit increase	FALSE	-0.022665	0.0130103	0.082804	-0.0384812	0.0218626	0.0808637	-0.0172445	0.0164604	0.296723	0.426695	1
NT_3	Unhealthy lifestyle score	Per unit increase	FALSE	0.132854	0.074277	0.0748635	0.0620137	0.106543	0.561516	0.179495	0.107207	0.0964498	0.426857	1
FGF_23	Smoking	Smoker	FALSE	-0.648418	0.165357	0.000526465	-0.820975	0.230522	0.00108075	-0.586449	0.237207	0.0424509	0.427878	1
PD_L1	Wine	≥Median intake	FALSE	0.12776	0.211558	0.339512	-0.051718	0.239863	0.109116	0.0472744	0.307979	0.820166	0.428026	1
MMP_1	Beer, 2.8-3.5% alc/vol	≥Median intake	FALSE	-0.331753	0.182704	0.107513	-0.14018	0.242466	0.209998	-0.343996	0.302599	0.525884	0.428861	1
S100A11	Snus	Ex-user	FALSE	0.225729	0.238072	0.578744	0.308976	0.316892	0.622009	-0.058887	0.382146	0.612605	0.429671	1
5'_NT	Physical activity	Per unit increase	FALSE	-0.0207811	0.0492221	0.673232	-0.0651377	0.066782	0.331213	0.0105016	0.0734952	0.886604	0.430181	1
MMP_1	Wine	<Median intake	FALSE	-0.178952	0.151047	0.48765	-0.0129465	0.21312	0.161393	-0.208129	0.234369	0.25639	0.430219	1
CXCL10	Alcohol intake	Per unit increase	FALSE	0.00662948	0.0131272	0.613994	-0.0100653	0.0220639	0.649103	0.010203	0.0160777	0.526842	0.430331	1
MCP_4	Spirits	≥Median intake	FALSE	0.0795673	0.235219	0.941844	-0.149233	0.359908	0.408625	0.226586	0.315241	0.375542	0.430439	1
SCAMP3	Smoking	Smoker	FALSE	-0.0377345	0.170387	0.912711	0.121212	0.243405	0.524633	-0.140724	0.233144	0.216144	0.430469	1
FGF_5	Sex	Female	FALSE	0.430419	0.183819	0.0207935	0.578556	0.221388	0.0110108	0.307797	0.294155	0.299547	0.430487	1
ANXA1	Alcohol intake	Per unit increase	FALSE	-0.0140229	0.0234162	0.550672	0.00161043	0.037937	0.966261	-0.0323564	0.0273224	0.24063	0.431025	1
TNFRSF6B	Sex	Female	FALSE	0.248158	0.175352	0.159019	0.339842	0.244892	0.169563	0.0732179	0.252805	0.772857	0.431411	1
CRNN	Snus	Ex-user	TRUE	0.163213	0.293402	8.50762e-10	0.330521	0.335448	1.04989e-07	-0.175396	0.556648	0.00463752	0.431497	1
MMP_1	Spirits	≥Median intake	FALSE	0.201131	0.212134	0.595598	0.0341444	0.32561	0.510678	0.0225074	0.299477	0.110255	0.431508	1
FASLG	Snus	Ex-user	FALSE	0.517642	0.199041	0.023598	0.40678	0.273182	0.0664754	0.31464	0.301399	0.409499	0.431666	1
IL_6	Beer, ≥4.5% alc/vol	Beer_4.5.1	FALSE	-0.047609	0.20446	0.960241	-0.219276	0.273117	0.241204	0.0890506	0.290569	0.467403	0.432437	1
ERBB3	Beer, 2.1% alc/vol	≥Median intake	FALSE	-0.132649	0.203058	0.75547	-0.313941	0.300459	0.503603	0.00945979	0.283301	0.4082	0.432653	1
ITGB5	Smoking	Ex-smoker	FALSE	-0.110531	0.154616	0.741455	-0.175558	0.234469	0.708789	0.0407181	0.206162	0.973937	0.432858	1
KLK13	Smoking	Ex-smoker	FALSE	0.0509383	0.146759	0.00601715	-0.0496139	0.224019	0.0035678	0.17314	0.190089	0.553451	0.433006	1
hK11	Spirits	<Median intake	FALSE	0.20399	0.155431	0.222955	0.256604	0.215572	0.125093	0.0540664	0.201246	0.944516	0.433077	1
uPA	Beer, 2.1% alc/vol	<Median intake	FALSE	-0.162966	0.161851	0.551556	0.0233518	0.250773	0.854855	-0.215774	0.217265	0.610052	0.434377	1
FGF_BP1	Spirits	≥Median intake	FALSE	0.150682	0.211816	0.554116	-0.0604337	0.291956	0.190505	0.238977	0.297931	0.663519	0.434519	1
ADAM.8	Beer, 2.8-3.5% alc/vol	≥Median intake	FALSE	-0.304932	0.16647	0.179537	-0.23962	0.216356	0.53912	-0.134683	0.236667	0.727167	0.435312	1
CD5	Beer, ≥4.5% alc/vol	Beer_4.5.1	FALSE	0.199181	0.168955	0.298241	0.139984	0.242091	0.846212	0.361215	0.218897	0.0191901	0.435642	1
PD_L1	Snus	User	FALSE	-0.224739	0.181536	0.202278	-0.316183	0.237922	0.0214059	-0.0463633	0.263591	0.74021	0.436425	1
ERBB2	Spirits	≥Median intake	FALSE	-0.108785	0.208697	0.627076	-0.242952	0.296825	0.715899	0.0750498	0.290196	0.697084	0.436444	1
IL_8	Beer, ≥4.5% alc/vol	Beer_4.5.1	FALSE	-0.0312728	0.200743	0.9669	-0.234504	0.275179	0.668503	0.0362201	0.278772	0.933365	0.437033	1
BDNF	Wine	≥Median intake	FALSE	0.0221308	0.160737	0.775664	0.183211	0.20984	0.279592	0.048361	0.225081	0.88871	0.437495	1
WFDC2	Snus	Ex-user	FALSE	0.240256	0.201195	0.448066	0.21592	0.258278	0.25014	-0.0206768	0.338995	0.501427	0.438061	1
CD160	Spirits	<Median intake	FALSE	0.199985	0.140814	0.0645148	0.300221	0.192704	0.129125	0.0916638	0.188719	0.110534	0.438571	1
PODXL	Spirits	≥Median intake	FALSE	-0.0697564	0.226086	0.635604	0.134487	0.33382	0.569234	-0.210139	0.29579	0.755535	0.438734	1
TLR3	Age	Per unit increase	FALSE	0.0119546	0.00370228	0.00168599	0.0150761	0.00521551	0.00490864	0.00952628	0.00495297	0.0579438	0.439118	1
FR_gamma	Physical activity	Per unit increase	FALSE	-0.010563	0.0161723	0.514742	-0.0131469	0.0270608	0.628592	-0.00302812	0.00981876	0.758766	0.439334	1
CXCL5	Beer, 2.8-3.5% alc/vol	≥Median intake	FALSE	-0.343159	0.196849	0.203187	-0.261391	0.261906	0.338176	-0.119441	0.31666	0.718941	0.439877	1
ADAM_TS.15	Physical activity	Per unit increase	FALSE	0.0747904	0.0489712	0.127908	0.0405113	0.0666241	0.544214	0.114793	0.0694801	0.101167	0.44003	1
IGF1R	Smoking	Smoker	FALSE	-0.295277	0.174718	0.215917	-0.176432	0.246551	0.351507	-0.436585	0.234277	0.104889	0.440046	1
CSF_1	Beer, ≥4.5% alc/vol	Beer_4.5.1	FALSE	0.10721	0.176981	0.763137	0.295464	0.251613	0.504082	0.0601157	0.247179	0.796053	0.440074	1
ERBB4	Smoking	Ex-smoker	FALSE	0.0188886	0.141391	0.272087	-0.108539	0.212504	0.0221969	0.109837	0.18736	0.381428	0.440411	1
ST1A1	Spirits	≥Median intake	FALSE	0.299899	0.248334	0.219673	0.0601482	0.369917	0.218993	0.444855	0.346928	0.436105	0.440631	1
GPC1	Beer, 2.8-3.5% alc/vol	≥Median intake	FALSE	-0.350644	0.174758	0.0718886	-0.181875	0.240118	0.678239	-0.270888	0.251791	0.558051	0.440745	1
WIF_1	Spirits	≥Median intake	FALSE	-0.0938747	0.206657	0.89906	0.0660673	0.324336	0.763713	-0.244672	0.254592	0.427396	0.440871	1
ESM_1	Alcohol intake	Per unit increase	FALSE	-0.0212965	0.0131144	0.10567	-0.0386796	0.0239026	0.108013	-0.0171932	0.0161369	0.288801	0.44105	1
BDNF	Age	Per unit increase	FALSE	0.00337133	0.00517228	0.515649	0.0054897	0.00660229	0.408662	-0.00243343	0.00829171	0.770052	0.441245	1
TNFSF13	Beer, 2.8-3.5% alc/vol	≥Median intake	FALSE	-0.414842	0.183319	0.0789695	-0.306195	0.251693	0.473833	-0.583332	0.264416	0.0851917	0.4415	1
CD40	Alcohol intake	Per unit increase	FALSE	-0.0160834	0.015792	0.309524	-0.0347831	0.0278997	0.214712	-0.00863143	0.0197844	0.663419	0.441994	1
MAD.homolog.5	Beer, 2.1% alc/vol	<Median intake	FALSE	-0.0114038	0.187432	0.994468	0.110601	0.290366	0.857813	-0.179762	0.263141	0.717774	0.444012	1
CXCL6	Beer, 2.8-3.5% alc/vol	≥Median intake	FALSE	-0.447205	0.206589	0.072476	-0.463775	0.278125	0.212387	-0.212381	0.307991	0.649481	0.444413	1
SYND1	Spirits	≥Median intake	FALSE	-0.177681	0.211795	0.391442	-0.415388	0.310989	0.403628	-0.177708	0.269703	0.407147	0.444652	1
CXCL10	Beer, ≥4.5% alc/vol	Beer_4.5.1	FALSE	0.0581624	0.1612	0.38349	0.215983	0.215997	0.389821	0.0100476	0.218024	0.0098529	0.445306	1
AR	Snus	User	FALSE	-0.253739	0.171225	0.236897	-0.352476	0.23307	0.316212	-0.082518	0.270018	0.614494	0.4457	1
LIF_R	Spirits	≥Median intake	FALSE	-0.403106	0.223359	0.138857	-0.596709	0.339562	0.047788	-0.249197	0.304441	0.568385	0.446056	1
CCL28	Smoking	Smoker	FALSE	-0.157878	0.159618	0.595797	-0.0759344	0.217788	0.876465	-0.31277	0.23407	0.411704	0.446525	1
GZMB	Spirits	≥Median intake	FALSE	-0.350898	0.246455	0.077221	-0.618914	0.364592	0.158865	-0.283929	0.339034	0.405073	0.446546	1
uPA	Spirits	≥Median intake	FALSE	-0.338023	0.2164	0.0855541	-0.411264	0.336918	0.462117	-0.138379	0.273683	0.206825	0.446555	1
IL_6	Smoking	Smoker	FALSE	0.199155	0.167829	0.478727	0.346908	0.231876	0.160919	0.105447	0.225424	0.575763	0.446769	1
FADD	Spirits	≥Median intake	FALSE	0.183804	0.246368	0.709497	-0.0699397	0.358687	0.500664	0.2791	0.343437	0.420524	0.447316	1
CD40	BMI	Per 1SD increase	FALSE	0.0835635	0.0687048	0.225613	0.0285072	0.0921471	0.757724	0.13624	0.112226	0.227996	0.447373	1
FGF_5	Beer, ≥4.5% alc/vol	Beer_4.5.2	FALSE	0.0166385	0.209048	0.00256079	0.233698	0.285812	0.00290488	0.015486	0.287024	0.303382	0.447577	1
MIC_A/B	Physical activity	Per unit increase	FALSE	0.00638949	0.00990154	0.519901	0.00043129	0.016068	0.978668	0.0154853	0.013783	0.265595	0.449068	1
TNFB	Beer, 2.8-3.5% alc/vol	≥Median intake	FALSE	0.130883	0.16503	0.353362	0.286003	0.235975	0.156592	0.0404986	0.241047	0.920235	0.449181	1
CXCL1	Age	Per unit increase	FALSE	-0.00335239	0.00763704	0.661462	-0.00956522	0.00821686	0.247329	-0.00332624	0.0113279	0.769528	0.449583	1
VEGF_A	Beer, 2.8-3.5% alc/vol	≥Median intake	FALSE	-0.334392	0.192424	0.216402	-0.166767	0.221938	0.719885	-0.345749	0.322584	0.555697	0.449591	1
SCF	Snus	User	FALSE	-0.0212993	0.16804	0.449742	-0.137075	0.230812	0.220555	0.124293	0.257693	0.845009	0.449937	1
CCL20	Physical activity	Per unit increase	FALSE	0.0291937	0.0523263	0.577404	0.0641214	0.069938	0.360905	-0.0137646	0.0759564	0.856522	0.450547	1
CRNN	Spirits	≥Median intake	FALSE	0.370804	0.231595	0.22923	0.586072	0.30934	0.0530583	0.276084	0.325639	0.676677	0.450706	1
FGF_19	Smoking	Ex-smoker	FALSE	0.0191345	0.150758	0.0193455	-0.13484	0.226326	0.0866618	0.082997	0.197328	0.203033	0.451224	1
hK11	Beer, 2.8-3.5% alc/vol	≥Median intake	TRUE	-0.745623	0.184851	0.000232098	-0.648344	0.247727	0.0107054	-0.579917	0.257848	0.0779276	0.451375	1
CCL11	Beer, ≥4.5% alc/vol	Beer_4.5.1	FALSE	-0.100806	0.190832	0.489776	-0.13025	0.27615	0.499527	0.0985211	0.267419	0.765253	0.451474	1
5'_NT	Spirits	≥Median intake	FALSE	0.0957961	0.231705	0.509809	-0.119781	0.361624	0.881447	0.237154	0.30748	0.509911	0.451561	1
Flt3L	BMI	Per 1SD increase	FALSE	0.0753857	0.064243	0.241776	0.0123304	0.084747	0.884602	0.0640645	0.0993038	0.519962	0.451615	1
IL_10	Wine	<Median intake	FALSE	0.127991	0.167165	0.158001	0.270591	0.25054	0.47437	0.0151901	0.229098	0.151361	0.4517	1
RET	Wine	≥Median intake	FALSE	0.121789	0.204712	0.0035209	0.313608	0.310688	6.2506e-05	-0.00700464	0.300615	0.793926	0.452356	1
CCL28	Wine	≥Median intake	FALSE	0.206131	0.194014	0.569418	0.0209497	0.253767	0.709849	0.259072	0.298783	0.517365	0.452693	1
WFDC2	Spirits	≥Median intake	FALSE	-0.0333819	0.189626	0.757478	-0.218611	0.273639	0.487864	-0.119207	0.264759	0.624193	0.452937	1
MSLN	Snus	User	FALSE	-0.0346217	0.153287	0.299729	-0.0476864	0.187158	0.0889942	0.15321	0.251485	0.607516	0.453167	1
FCRLB	Beer, 2.8-3.5% alc/vol	<Median intake	FALSE	-0.288	0.137773	0.0821013	-0.22438	0.188323	0.489451	-0.421322	0.199132	0.0485719	0.453305	1
TNFSF10	Alcohol intake	Per unit increase	FALSE	-0.0030572	0.0132036	0.817104	0.0113558	0.0222618	0.610919	-0.00976601	0.0177562	0.583248	0.453486	1
CXCL11	Wine	≥Median intake	FALSE	-0.142284	0.215	0.801563	0.0815965	0.323083	0.576519	-0.223452	0.284424	0.232862	0.453609	1
CASP_8	Wine	<Median intake	FALSE	0.0438335	0.187289	0.939449	0.131277	0.261879	0.869251	-0.132044	0.26215	0.879515	0.453612	1
DKN1A	Beer, ≥4.5% alc/vol	Beer_4.5.1	FALSE	-0.284737	0.212523	0.282386	-0.474979	0.283009	0.139065	-0.183461	0.306288	0.556284	0.453776	1
TNFRSF9	Beer, ≥4.5% alc/vol	Beer_4.5.2	FALSE	0.326433	0.191448	0.0374519	0.417496	0.273264	0.31134	0.497365	0.255055	0.00432791	0.454182	1
ADA	Beer, 2.1% alc/vol	<Median intake	FALSE	-0.289939	0.170141	0.172018	-0.119274	0.235554	0.212501	-0.33898	0.261549	0.410487	0.454222	1
XPNPEP2	Snus	User	FALSE	-0.294192	0.108528	0.022836	-0.175957	0.165368	0.280191	-0.326301	0.145601	0.0770437	0.454326	1
ICOSLG	Sex	Female	FALSE	0.214044	0.16262	0.190243	0.102665	0.217625	0.638799	0.347462	0.244446	0.159326	0.45433	1
ABL1	Beer, ≥4.5% alc/vol	Beer_4.5.1	FALSE	-0.225583	0.212246	0.311769	-0.43714	0.28285	0.139352	-0.227611	0.305635	0.560261	0.454473	1
CD207	Beer, ≥4.5% alc/vol	Beer_4.5.2	FALSE	0.0786836	0.196667	0.377936	0.218744	0.258948	0.0927064	-0.0603772	0.269568	0.951771	0.454797	1
CD70	Sex	Female	FALSE	0.475878	0.163706	0.00419151	0.36495	0.208405	0.0844306	0.602491	0.241482	0.0146053	0.454976	1
WIF_1	Beer, 2.1% alc/vol	≥Median intake	FALSE	-0.0584066	0.177418	0.944062	-0.233953	0.265516	0.674862	0.0235963	0.235863	0.76983	0.455067	1
VEGFR_3	Beer, ≥4.5% alc/vol	Beer_4.5.1	FALSE	-0.032858	0.164707	0.858576	0.1553	0.2522	0.827573	-0.0361049	0.200675	0.260698	0.455521	1
ABL1	Wine	<Median intake	FALSE	0.164816	0.187722	0.653889	0.0840626	0.265217	0.825694	0.341092	0.258738	0.247642	0.455526	1
CCL3	Spirits	<Median intake	FALSE	0.254125	0.152596	0.201959	0.28242	0.207685	0.057873	0.0912983	0.222019	0.908783	0.455706	1
Flt3L	Unhealthy lifestyle score	Per unit increase	FALSE	0.0575884	0.0681355	0.398808	0.0987219	0.098811	0.319561	-0.00112074	0.0948502	0.990591	0.455709	1
TNFSF13	Beer, ≥4.5% alc/vol	Beer_4.5.2	FALSE	0.203973	0.198397	0.566249	0.378916	0.290608	0.0957387	0.087932	0.263971	0.32119	0.456024	1
AR	Alcohol intake	Per unit increase	FALSE	-0.0193373	0.0152405	0.205738	-0.0388701	0.0268736	0.150684	-0.0161553	0.019472	0.408248	0.456282	1
CEACAM5	Spirits	≥Median intake	FALSE	0.00363231	0.236391	0.995992	-0.263992	0.359654	0.260092	0.0143033	0.308494	0.681254	0.456321	1
uPA	Wine	≥Median intake	FALSE	0.0814117	0.193128	0.470272	-0.0155205	0.293584	0.555552	-0.0871734	0.252612	0.933682	0.456529	1
IL_17A	Smoking	Ex-smoker	FALSE	0.244392	0.182882	0.310518	0.452407	0.281159	0.0320861	0.262124	0.234852	0.532262	0.457064	1
FR_alpha	Wine	≥Median intake	FALSE	0.0478381	0.188508	0.473596	0.134933	0.262192	0.107194	-0.128318	0.264791	0.837482	0.457127	1
IL_17A	Beer, ≥4.5% alc/vol	Beer_4.5.2	FALSE	-0.128288	0.282829	0.844086	-0.109635	0.427561	0.726703	-0.395219	0.360835	0.327215	0.458667	1
hK14	Snus	User	FALSE	0.0948423	0.169401	0.0476022	-0.0705813	0.223766	0.517284	0.0824398	0.267198	0.101845	0.458859	1
CRNN	Beer, 2.1% alc/vol	<Median intake	FALSE	0.198299	0.181789	0.542833	0.0125958	0.252031	0.995567	0.179374	0.261646	0.690631	0.459075	1
FGF_5	Age	Per unit increase	TRUE	0.0391051	0.00681019	7.90771e-08	0.0445497	0.00862378	1.27569e-06	0.035118	0.0103109	0.000999726	0.459085	1
WIF_1	Wine	≥Median intake	FALSE	0.183808	0.181475	0.129623	0.183548	0.265755	0.244366	0.00626705	0.239954	0.438387	0.459362	1
TNFRSF4	Beer, 2.8-3.5% alc/vol	<Median intake	FALSE	-0.209348	0.137532	0.229015	-0.0920291	0.167717	0.542459	-0.157654	0.21501	0.695858	0.459501	1
hK8	Snus	User	FALSE	0.0112346	0.177749	0.636585	-0.103967	0.251756	0.585057	0.169002	0.271592	0.824275	0.459616	1
MK	Spirits	<Median intake	FALSE	0.0690424	0.171795	0.906667	0.12838	0.227105	0.49451	-0.109555	0.258332	0.808537	0.459863	1
CCL3	Snus	Ex-user	FALSE	0.464204	0.218365	0.0578836	0.626996	0.288583	0.0751806	0.303641	0.336652	0.00585667	0.460085	1
LAP.TGF_beta_1	Beer, ≥4.5% alc/vol	Beer_4.5.1	FALSE	-0.13332	0.200236	0.537539	-0.28923	0.25303	0.504401	-0.0135993	0.294069	0.579688	0.460198	1
SIRT2	BMI	Per 1SD increase	FALSE	0.11898	0.0641806	0.0656563	0.0693011	0.0860721	0.422971	0.167862	0.106265	0.116578	0.460476	1
MSLN	Spirits	<Median intake	FALSE	0.0492465	0.114846	0.113669	0.148275	0.140828	0.224505	0.0102838	0.175869	0.0671583	0.460961	1
hK14	BMI	Per 1SD increase	FALSE	-0.151125	0.0662343	0.023351	-0.0955758	0.0839723	0.257379	-0.185241	0.104937	0.0798382	0.46107	1
CXCL6	Snus	User	FALSE	0.105872	0.175214	0.829469	-0.0663698	0.24285	0.586108	0.159322	0.266838	0.598809	0.461125	1
FGF_BP1	Alcohol intake	Per unit increase	FALSE	-0.0074634	0.0141652	0.598729	-0.00481104	0.0226917	0.832463	-0.0205728	0.0180252	0.255798	0.461356	1
IL_10RB	Beer, ≥4.5% alc/vol	Beer_4.5.2	FALSE	0.402099	0.191587	0.0994409	0.41761	0.280159	0.323103	0.586095	0.250881	0.031886	0.462042	1
ITGB5	Snus	User	FALSE	-0.0106635	0.174738	0.912333	-0.065425	0.250002	0.183378	0.169584	0.256842	0.139656	0.462234	1
FURIN	Snus	Ex-user	FALSE	0.416875	0.203539	0.115894	0.53393	0.267367	0.130562	0.218593	0.335998	0.479628	0.462463	1
FCRLB	Sex	Female	FALSE	-0.397432	0.169927	0.0206639	-0.33081	0.237496	0.168292	-0.564502	0.246053	0.024442	0.462544	1
ITGB5	Age	Per unit increase	FALSE	0.0189013	0.00848038	0.0275605	0.0154932	0.0100707	0.126818	0.0267024	0.0119712	0.0274028	0.462774	1
ESM_1	Smoking	Smoker	FALSE	-0.174043	0.152545	0.192982	-0.308972	0.219603	0.370641	-0.0864173	0.219655	0.0919474	0.463822	1
VEGF_A	Smoking	Ex-smoker	FALSE	-0.161178	0.14962	0.370048	-0.151526	0.214126	0.736976	-0.00920681	0.207866	0.304535	0.46387	1
IL_12B	Spirits	<Median intake	FALSE	-0.0779211	0.122466	0.228173	-0.199513	0.179671	0.338685	-0.1188	0.146188	0.234633	0.464019	1
IGF1R	Beer, 2.1% alc/vol	<Median intake	FALSE	-0.33122	0.185007	0.200759	-0.413981	0.261853	0.286792	-0.151472	0.272644	0.816777	0.464704	1
4E_BP1	Wine	≥Median intake	FALSE	0.410714	0.236111	0.213021	0.180462	0.363759	0.635914	0.300668	0.300883	0.353153	0.464749	1
CCL28	Spirits	≥Median intake	FALSE	-0.0239203	0.217647	0.36332	0.0240692	0.314131	0.972285	-0.256695	0.326329	0.484627	0.465702	1
FGF_21	Beer, 2.8-3.5% alc/vol	≥Median intake	FALSE	-0.27052	0.19122	0.124036	-0.437297	0.252531	0.185027	-0.178989	0.29715	0.352677	0.466171	1
CD40	Age	Per unit increase	FALSE	0.00719476	0.00838822	0.392595	0.00106718	0.0097992	0.913483	0.0116714	0.0119877	0.332038	0.466408	1
FGF_23	Spirits	<Median intake	FALSE	0.22033	0.175089	0.122515	0.0515814	0.235439	0.34668	0.251281	0.244662	0.307522	0.466725	1
CD244	Physical activity	Per unit increase	FALSE	0.0591961	0.0525611	0.261116	0.025948	0.0645369	0.6883	0.0984824	0.076518	0.200776	0.467021	1
TGFR_2	Beer, 2.1% alc/vol	≥Median intake	FALSE	0.108307	0.170579	0.80959	0.224346	0.249392	0.657568	-0.0103452	0.21227	0.949696	0.467053	1
CXCL9	Spirits	≥Median intake	FALSE	0.0511523	0.213251	0.311338	-0.0957758	0.336285	0.09448	-0.0958884	0.253306	0.827899	0.467508	1
MUC_16	Sex	Female	FALSE	0.353753	0.163065	0.0317891	0.468072	0.212266	0.0310468	0.237123	0.239247	0.325212	0.467577	1
CST5	Smoking	Ex-smoker	FALSE	-0.0128804	0.131153	0.621077	0.124826	0.195926	0.403178	-0.0456819	0.179322	0.0104154	0.46768	1
MUC_16	Beer, 2.8-3.5% alc/vol	≥Median intake	FALSE	-0.148531	0.206113	0.477362	-0.00200711	0.273676	0.245829	-0.302643	0.314301	0.574425	0.467841	1
IL_18R1	Spirits	≥Median intake	FALSE	-0.131247	0.173006	0.453475	-0.301949	0.267902	0.526466	-0.0516549	0.229142	0.61171	0.46802	1
MSLN	Smoking	Smoker	TRUE	0.541909	0.131835	2.47111e-09	0.660069	0.163472	2.92431e-07	0.52965	0.209306	0.000303152	0.46834	1
CEACAM5	Snus	User	FALSE	-0.271144	0.183251	0.333968	-0.0955492	0.254066	0.185169	-0.330952	0.273947	0.119399	0.468575	1
FADD	Snus	User	FALSE	-0.142574	0.167859	0.608055	-0.00273412	0.238706	0.340265	-0.24933	0.251167	0.347478	0.469204	1
MCP_2	Age	Per unit increase	FALSE	0.020259	0.0059067	0.000734087	0.0154461	0.00697284	0.0293495	0.0223249	0.00966873	0.0228103	0.469962	1
WISP_1	Spirits	≥Median intake	FALSE	0.00512944	0.214455	0.763573	-0.226344	0.321157	0.160089	-0.00900781	0.285872	0.769072	0.470024	1
LYPD3	BMI	Per 1SD increase	FALSE	-0.151751	0.0659911	0.0223951	-0.125321	0.0889676	0.161886	-0.216117	0.097902	0.0290232	0.470627	1
VEGFR_2	Smoking	Ex-smoker	FALSE	0.113404	0.146272	0.727599	-0.00331594	0.228392	0.991828	0.209824	0.189749	0.507583	0.471105	1
CSF_1	Spirits	<Median intake	FALSE	-0.00537279	0.160193	0.724264	0.0190999	0.224001	0.127005	-0.163963	0.222739	0.763102	0.471321	1
WFDC2	Beer, 2.8-3.5% alc/vol	<Median intake	FALSE	-0.222962	0.130434	0.161438	-0.117811	0.155306	0.579879	-0.273621	0.206501	0.412583	0.471446	1
IL_18R1	Age	Per unit increase	TRUE	0.0273863	0.0049578	2.30762e-07	0.0233443	0.00576493	0.000112645	0.028709	0.00809435	0.000589301	0.471567	1
TLR3	Wine	<Median intake	FALSE	-0.134162	0.0885236	0.225961	-0.165482	0.141798	0.00710094	-0.0621524	0.105101	0.0654462	0.471601	1
SIRT2	Beer, ≥4.5% alc/vol	Beer_4.5.1	FALSE	-0.258227	0.209923	0.232401	-0.460073	0.289081	0.0867407	-0.205472	0.302253	0.636222	0.471699	1
MK	Beer, 2.8-3.5% alc/vol	<Median intake	FALSE	-0.216536	0.1658	0.052302	-0.109468	0.209819	0.640898	-0.0906217	0.249055	0.336763	0.472557	1
TNFSF14	Smoking	Smoker	FALSE	0.0426605	0.167004	0.742207	0.198824	0.23051	0.335778	-0.0124523	0.231204	0.52719	0.472644	1
CEACAM5	Smoking	Ex-smoker	FALSE	0.266302	0.155573	0.00912402	0.158588	0.245571	0.0565875	0.381177	0.202425	0.0485605	0.473221	1
TNFRSF6B	Spirits	<Median intake	FALSE	0.153479	0.12149	0.173438	0.0554733	0.138003	0.27341	0.173182	0.202213	0.394544	0.473483	1
CASP_8	BMI	Per 1SD increase	FALSE	0.089547	0.0685711	0.193425	0.0408897	0.0873421	0.640833	0.141098	0.114288	0.220444	0.473497	1
CCL11	Sex	Female	FALSE	0.0947844	0.161386	0.557936	-0.0179938	0.220201	0.935111	0.216435	0.242581	0.375246	0.473501	1
CXCL17	Unhealthy lifestyle score	Per unit increase	FALSE	0.195586	0.0683832	0.00457337	0.236814	0.0889578	0.00874366	0.140611	0.100539	0.164433	0.473504	1
CCL11	Beer, 2.8-3.5% alc/vol	<Median intake	FALSE	-0.316711	0.166758	0.0167979	-0.220425	0.229209	0.0781403	-0.452142	0.233344	0.105173	0.473705	1
CCL28	Beer, ≥4.5% alc/vol	Beer_4.5.2	FALSE	0.286256	0.209849	0.394871	0.134074	0.268671	0.823172	0.428252	0.323737	0.360185	0.473749	1
5'_NT	Snus	User	FALSE	-0.0456899	0.178199	0.0927509	-0.00696588	0.246048	0.29092	-0.236128	0.273274	0.23896	0.474964	1
TNFRSF4	Beer, ≥4.5% alc/vol	Beer_4.5.1	FALSE	-0.0112176	0.163829	0.750765	0.0279762	0.216536	0.901973	-0.178875	0.242626	0.149526	0.475026	1
DNER	Beer, ≥4.5% alc/vol	Beer_4.5.1	FALSE	-0.0481423	0.16741	0.289491	0.106717	0.228925	0.0883135	-0.104217	0.24564	0.893047	0.475263	1
MIA	Sex	Female	FALSE	0.0616339	0.171825	0.720323	-0.0430519	0.224972	0.848776	0.200636	0.256873	0.437082	0.475419	1
IL_10	Spirits	≥Median intake	FALSE	-0.235357	0.229695	0.591367	-0.476077	0.361842	0.412028	-0.160602	0.290473	0.828149	0.475656	1
GZMH	Age	Per unit increase	FALSE	0.00912199	0.00745302	0.223097	0.00704617	0.00925529	0.448255	0.0162311	0.0105053	0.124891	0.475896	1
OSM	Spirits	≥Median intake	FALSE	-0.0854401	0.23929	0.925493	-0.322315	0.361178	0.230808	0.00574834	0.326435	0.245773	0.475936	1
hGDNF	Snus	Ex-user	FALSE	-0.111495	0.237239	0.882714	-0.0520926	0.321558	0.884027	-0.367752	0.372731	0.521147	0.476527	1
MCP_2	Smoking	Ex-smoker	FALSE	0.0998267	0.140392	0.518817	0.208762	0.211221	0.613288	0.19184	0.187672	0.408118	0.476714	1
FR_alpha	BMI	Per 1SD increase	FALSE	-0.123439	0.0641628	0.0557681	-0.127389	0.0808394	0.118108	-0.0495093	0.104148	0.635525	0.476754	1
IL_17A	Unhealthy lifestyle score	Per unit increase	FALSE	-0.020189	0.0979822	0.836996	0.0502754	0.139728	0.719854	-0.0900532	0.139268	0.519583	0.476888	1
ICOSLG	Alcohol intake	Per unit increase	FALSE	-9.73307e-05	0.0157556	0.995076	0.020247	0.0292374	0.489952	-0.00275994	0.0181807	0.879579	0.477037	1
MCP_4	Age	Per unit increase	TRUE	0.0261944	0.00712359	0.000294518	0.0287099	0.00936414	0.00277669	0.0189593	0.0109965	0.0872147	0.477287	1
MCP_4	Unhealthy lifestyle score	Per unit increase	FALSE	0.0108464	0.0793263	0.891353	0.0719457	0.109393	0.511908	-0.0391007	0.113763	0.731662	0.477436	1
KLK13	Alcohol intake	Per unit increase	FALSE	-0.00976548	0.0140274	0.487056	0.00221415	0.0251136	0.929881	-0.0189231	0.0174	0.278852	0.477514	1
ITGB5	Beer, 2.8-3.5% alc/vol	≥Median intake	FALSE	-0.242057	0.225879	0.456783	-0.0281983	0.312455	0.658859	-0.307045	0.343083	0.643237	0.477597	1
PD_L1	Snus	Ex-user	FALSE	0.168471	0.236381	0.202278	0.366341	0.295692	0.0214059	0.260879	0.389504	0.74021	0.477712	1
PPY	Beer, 2.8-3.5% alc/vol	≥Median intake	FALSE	-0.170455	0.129111	0.365992	-0.0815142	0.220347	0.590362	-0.269638	0.170641	0.0397428	0.479167	1
MAD.homolog.5	Spirits	≥Median intake	FALSE	0.0281331	0.246442	0.981503	-0.199139	0.366358	0.86247	0.142846	0.337602	0.878174	0.47937	1
VEGF_A	Spirits	≥Median intake	FALSE	0.114326	0.219383	0.857012	-0.0633464	0.304534	0.442196	-0.0132923	0.319144	0.895589	0.479376	1
ANXA1	Beer, 2.1% alc/vol	≥Median intake	FALSE	0.1677	0.311555	0.345458	0.318787	0.412709	0.132145	0.410601	0.401601	0.533361	0.479571	1
TNFRSF4	Beer, 2.1% alc/vol	≥Median intake	FALSE	-0.116359	0.174152	0.299845	-0.253665	0.239143	0.274586	-0.0129842	0.250688	0.0353708	0.479631	1
DNER	Beer, 2.1% alc/vol	<Median intake	FALSE	-0.229929	0.152966	0.256432	-0.0937864	0.223009	0.789225	-0.308742	0.221689	0.363334	0.479907	1
ICOSLG	Snus	User	FALSE	0.118181	0.182933	0.350762	-0.0458619	0.253729	0.660567	0.195609	0.271975	0.61003	0.479919	1
ST1A1	Beer, ≥4.5% alc/vol	Beer_4.5.2	FALSE	-0.4875	0.24448	0.100404	-0.731785	0.346713	0.0983741	-0.504422	0.341304	0.313981	0.479992	1
SCF	Beer, ≥4.5% alc/vol	Beer_4.5.2	FALSE	-0.185253	0.200436	0.338462	0.00474865	0.289249	0.782117	-0.251454	0.255215	0.271878	0.480039	1
4E_BP1	BMI	Per 1SD increase	FALSE	0.151595	0.0625111	0.016503	0.108539	0.0850944	0.205631	0.202759	0.10414	0.0536768	0.480648	1
ADA	Smoking	Ex-smoker	FALSE	-0.128026	0.153201	0.22148	-0.183009	0.219201	0.464215	0.0115284	0.211895	0.123404	0.480966	1
CXCL5	BMI	Per 1SD increase	FALSE	0.125443	0.0676894	0.065436	0.121042	0.0872841	0.168661	0.205823	0.114357	0.0746482	0.481004	1
EGF	Spirits	≥Median intake	FALSE	-0.00988716	0.249407	0.620338	-0.22296	0.355357	0.202791	0.116019	0.340518	0.61353	0.481157	1
CDCP1	Spirits	≥Median intake	FALSE	-0.205267	0.179167	0.0841855	-0.390229	0.27648	0.173247	-0.256351	0.233828	0.139274	0.481586	1
RSPO3	Spirits	<Median intake	FALSE	-0.176852	0.168514	0.531807	-0.0208116	0.222249	0.975337	-0.183406	0.247175	0.489557	0.482308	1
CCL25	Spirits	<Median intake	FALSE	0.198666	0.13969	0.253435	0.302853	0.196608	0.251674	0.11046	0.191211	0.606868	0.482318	1
IL_18	Beer, ≥4.5% alc/vol	Beer_4.5.1	FALSE	-0.217688	0.17099	0.273211	-0.301049	0.236771	0.36679	-0.0770141	0.231467	0.514183	0.482451	1
CCL4	Spirits	≥Median intake	FALSE	0.275597	0.202028	0.353988	0.143736	0.316114	0.355161	0.122529	0.271023	0.809978	0.482602	1
CSF_1	Sex	Female	FALSE	-0.013101	0.167397	0.937724	0.0778303	0.23124	0.737457	-0.145226	0.227235	0.524655	0.482719	1
HGF	Smoking	Smoker	FALSE	0.0903346	0.153695	0.750854	0.17126	0.213547	0.590878	-0.0393825	0.21957	0.135301	0.482758	1
VEGFR_2	Wine	≥Median intake	FALSE	0.413669	0.191115	0.0883281	0.480873	0.301418	0.0505998	0.245364	0.253223	0.449704	0.483271	1
MCP_2	Spirits	≥Median intake	FALSE	0.189895	0.199797	0.558336	0.16669	0.303603	0.201546	0.00226623	0.269254	0.286731	0.483285	1
DNER	Beer, 2.8-3.5% alc/vol	<Median intake	FALSE	-0.0245478	0.142575	0.522575	0.0415274	0.180719	0.892887	-0.154104	0.216769	0.390079	0.483532	1
AXIN1	Wine	≥Median intake	FALSE	0.43131	0.235162	0.187844	0.212875	0.355768	0.829405	0.532872	0.301185	0.1137	0.483623	1
VIM	Age	Per unit increase	FALSE	0.0142017	0.00836985	0.0919522	0.0200408	0.0100278	0.0480689	0.0188894	0.0121436	0.122242	0.484792	1
Beta_NGF	Snus	Ex-user	FALSE	0.192414	0.223006	0.554512	-0.0287935	0.322064	0.955861	0.233492	0.325887	0.49966	0.484981	1
TNFRSF9	Age	Per unit increase	TRUE	0.0256327	0.00665847	0.000192659	0.02842	0.00781285	0.000446145	0.0198082	0.00970759	0.0437245	0.48515	1
CD5	Wine	<Median intake	FALSE	-0.187648	0.148167	0.0087814	-0.227438	0.214026	0.00797867	-0.0543134	0.198395	0.810305	0.485611	1
PVRL4	Beer, 2.8-3.5% alc/vol	≥Median intake	FALSE	-0.620797	0.199555	0.00580403	-0.502368	0.262301	0.11306	-0.467974	0.28771	0.219002	0.485722	1
PVRL4	Beer, ≥4.5% alc/vol	Beer_4.5.2	FALSE	0.0137325	0.215874	0.892731	0.160953	0.301657	0.239248	-0.129534	0.287888	0.25953	0.485792	1
ADAM_TS.15	Spirits	<Median intake	FALSE	-0.0772601	0.172002	0.644083	0.00606491	0.252851	0.974898	-0.216177	0.22619	0.550393	0.485812	1
AXIN1	Sex	Female	FALSE	-0.0419179	0.146416	0.775172	-0.00990911	0.205286	0.961644	-0.185199	0.211028	0.381755	0.48603	1
TWEAK	Physical activity	Per unit increase	FALSE	0.0880436	0.0498692	0.07864	0.0460344	0.0606354	0.449266	0.09217	0.0661265	0.166394	0.486667	1
CXCL11	Age	Per unit increase	FALSE	0.0243441	0.00759039	0.00170386	0.0186485	0.00973888	0.0583619	0.0284506	0.0109136	0.0102286	0.486793	1
CCL4	Beer, ≥4.5% alc/vol	Beer_4.5.1	FALSE	0.125828	0.163831	0.709145	0.282003	0.231893	0.477696	0.0846438	0.237727	0.82274	0.486803	1
CXCL17	Beer, 2.1% alc/vol	≥Median intake	FALSE	-0.13119	0.158927	0.613107	0.0147445	0.213417	0.264866	-0.159351	0.226453	0.721932	0.487046	1
CCL11	Smoking	Ex-smoker	FALSE	0.0156083	0.15218	0.944594	-0.101066	0.230981	0.688651	0.112316	0.202926	0.748851	0.487399	1
CCL19	BMI	Per 1SD increase	FALSE	0.165622	0.0709639	0.0204945	0.151487	0.0913355	0.100131	0.242892	0.114188	0.0354278	0.487578	1
CD40	Smoking	Ex-smoker	FALSE	-0.0732366	0.156204	0.495213	-0.12129	0.237352	0.357885	0.0651527	0.208425	0.0850818	0.487585	1
CTSV	Beer, 2.1% alc/vol	≥Median intake	FALSE	0.194312	0.197831	0.616366	0.0279529	0.337586	0.986553	0.0781399	0.238065	0.92117	0.487982	1
CCL3	Unhealthy lifestyle score	Per unit increase	FALSE	0.0280224	0.0748542	0.708436	-0.0236175	0.0992038	0.812203	0.078178	0.109558	0.476771	0.488175	1
CD48	Age	Per unit increase	FALSE	0.00343869	0.00593769	0.563723	0.00866845	0.00797697	0.279848	0.00175443	0.00749615	0.815423	0.488285	1
TNFSF14	Physical activity	Per unit increase	FALSE	0.0475197	0.0503983	0.34662	0.0271744	0.0615457	0.659592	0.0924584	0.073781	0.213065	0.488305	1
CCL20	Spirits	<Median intake	FALSE	0.255899	0.188399	0.302516	0.355288	0.262077	0.304061	0.103136	0.26338	0.117914	0.488318	1
IL_18R1	Sex	Female	FALSE	-0.235524	0.17182	0.172469	-0.123496	0.240686	0.609491	-0.359728	0.242072	0.141178	0.488465	1
CD207	Physical activity	Per unit increase	FALSE	0.00615776	0.0431612	0.886678	-0.0276163	0.0516567	0.594148	0.0215631	0.0674585	0.749773	0.48859	1
CCL20	Wine	≥Median intake	FALSE	-0.116629	0.230365	0.495632	-0.141983	0.363748	0.886186	0.090339	0.300407	0.641574	0.488638	1
TFPI_2	Beer, 2.8-3.5% alc/vol	≥Median intake	FALSE	-0.325703	0.190924	0.184169	-0.175318	0.222544	0.552917	-0.281151	0.298709	0.528382	0.488925	1
IL_10RB	Sex	Female	FALSE	0.0338434	0.178712	0.850058	-0.0955101	0.245361	0.698295	0.143537	0.246066	0.56136	0.489938	1
IL_18R1	Beer, ≥4.5% alc/vol	Beer_4.5.2	FALSE	0.267731	0.162973	0.199477	0.223372	0.219118	0.340223	0.423172	0.235654	0.200707	0.490205	1
MIA	Beer, ≥4.5% alc/vol	Beer_4.5.1	FALSE	0.128989	0.167389	0.731796	0.0969418	0.229354	0.45541	0.282299	0.226899	0.203881	0.490212	1
TGFA	Beer, ≥4.5% alc/vol	Beer_4.5.2	FALSE	0.339199	0.224314	0.149347	0.151066	0.306018	0.506549	0.442334	0.329314	0.408268	0.490224	1
VEGFR_3	Sex	Female	FALSE	0.280013	0.174629	0.110879	0.371468	0.235692	0.119458	0.129685	0.263723	0.624216	0.490473	1
ERBB4	Sex	Female	FALSE	0.410994	0.164639	0.0136436	0.464226	0.224259	0.0422648	0.250952	0.247611	0.31385	0.491105	1
CCL20	Age	Per unit increase	FALSE	0.0235505	0.00795777	0.00337074	0.0166307	0.0106576	0.121315	0.0262251	0.0117324	0.0271198	0.491364	1
MCP_4	Sex	Female	FALSE	0.217162	0.164002	0.187602	0.091493	0.223791	0.683952	0.313419	0.242246	0.199743	0.491508	1
ESM_1	Physical activity	Per unit increase	FALSE	0.0851718	0.0421022	0.0442007	0.0658465	0.05572	0.239942	0.123967	0.0653138	0.0599228	0.491559	1
TNFSF10	Smoking	Smoker	FALSE	0.0723628	0.154635	0.176948	0.0886563	0.211864	0.0172878	0.22751	0.227039	0.604536	0.491664	1
CD48	Beer, 2.1% alc/vol	<Median intake	FALSE	0.0235883	0.138675	0.979798	-0.0901987	0.219727	0.917151	0.0969124	0.162195	0.830277	0.491819	1
IL_8	Smoking	Ex-smoker	FALSE	0.102708	0.151995	0.794984	0.169263	0.234862	0.757207	0.224094	0.193864	0.473618	0.491904	1
TNFRSF19	Physical activity	Per unit increase	FALSE	0.0258668	0.046016	0.574563	-0.00936159	0.0531339	0.860551	0.0387827	0.071953	0.590803	0.492157	1
PPY	Alcohol intake	Per unit increase	FALSE	0.0151868	0.0102143	0.139057	0.000610087	0.0227767	0.978676	0.0123079	0.0116337	0.292759	0.49261	1
hK8	Spirits	≥Median intake	FALSE	0.0966336	0.209773	0.465076	0.184327	0.35233	0.868202	-0.0518964	0.232335	0.578476	0.492691	1
PVRL4	Beer, 2.1% alc/vol	≥Median intake	FALSE	0.137184	0.19273	0.258995	0.0513153	0.285369	0.819555	0.295132	0.256468	0.207782	0.493068	1
SIRT2	Spirits	≥Median intake	FALSE	0.193148	0.245974	0.327115	-0.0158647	0.364042	0.228998	0.317716	0.332751	0.546275	0.493086	1
PODXL	Age	Per unit increase	FALSE	-0.00793502	0.00720229	0.273037	-0.00220922	0.00839715	0.793037	-0.00864281	0.0107263	0.421968	0.493307	1
CSF_1	Snus	Ex-user	FALSE	0.373587	0.222073	0.00613861	0.421652	0.304006	0.0019893	0.14977	0.33615	0.901342	0.493761	1
GPNMB	Beer, 2.1% alc/vol	≥Median intake	FALSE	-0.0352561	0.173099	0.518738	-0.198647	0.269564	0.401429	0.034016	0.21813	0.974278	0.493794	1
TNFSF14	Wine	≥Median intake	FALSE	0.216431	0.215566	0.277505	0.00749795	0.306959	0.929326	0.201304	0.303784	0.243533	0.49494	1
ICOSLG	Beer, 2.1% alc/vol	<Median intake	FALSE	0.132447	0.177305	0.424134	0.157073	0.271659	0.106663	0.289432	0.23209	0.46172	0.494959	1
LYN	Beer, ≥4.5% alc/vol	Beer_4.5.1	FALSE	-0.345232	0.211488	0.198962	-0.539301	0.289878	0.086749	-0.305226	0.306451	0.487818	0.49518	1
CTSV	Beer, 2.1% alc/vol	<Median intake	FALSE	0.139934	0.173198	0.616366	0.0448641	0.297531	0.986553	0.0160748	0.205629	0.92117	0.495338	1
MCP_3	Age	Per unit increase	FALSE	0.025065	0.00721372	0.000646473	0.0212691	0.0100866	0.0379447	0.0309782	0.0104073	0.00376841	0.495549	1
IL_15RA	Sex	Female	FALSE	0.0844615	0.172479	0.625086	0.206221	0.224332	0.361275	-0.0204286	0.255014	0.936358	0.495868	1
FCRLB	Physical activity	Per unit increase	FALSE	-0.0133759	0.0422656	0.751936	-0.0442289	0.0528933	0.405203	0.0104671	0.0678623	0.877658	0.495905	1
CCL20	Alcohol intake	Per unit increase	FALSE	0.00230418	0.0160674	0.886086	-0.015646	0.0278406	0.575209	0.00660848	0.0197811	0.738868	0.496202	1
LY9	Age	Per unit increase	FALSE	0.00770699	0.00643226	0.233204	0.0124769	0.00809558	0.126605	0.00470742	0.00881333	0.594377	0.496227	1
CCL23	Snus	Ex-user	FALSE	-0.151959	0.229139	0.362631	-0.326061	0.30566	0.534414	-0.0112749	0.378791	0.317941	0.496514	1
LY9	Beer, ≥4.5% alc/vol	Beer_4.5.1	FALSE	-0.130743	0.164655	0.430735	-0.0588393	0.233482	0.869784	-0.258007	0.209932	0.0902311	0.496535	1
IL_15RA	Spirits	<Median intake	FALSE	0.0722685	0.161817	0.10295	0.101873	0.248842	0.267933	-0.0592371	0.196594	0.335798	0.496874	1
ADAM.8	Beer, ≥4.5% alc/vol	Beer_4.5.2	FALSE	0.0191502	0.18174	0.724921	-0.00363182	0.251874	0.544999	0.18183	0.241618	0.0272596	0.49692	1
CDCP1	BMI	Per 1SD increase	FALSE	0.124615	0.0635148	0.0508723	0.0709176	0.0807304	0.381457	0.138617	0.101795	0.175618	0.497001	1
VEGFR_3	Beer, 2.8-3.5% alc/vol	≥Median intake	FALSE	-0.174113	0.17528	0.494707	-0.018015	0.25314	0.635897	-0.240772	0.234161	0.572422	0.497022	1
CA9	Spirits	<Median intake	FALSE	0.187473	0.12324	0.307444	0.260398	0.194708	0.0834064	0.107193	0.141717	0.644787	0.497073	1
IFN_gamma_R1	Physical activity	Per unit increase	FALSE	0.0357154	0.046128	0.439501	0.00583082	0.0571061	0.918866	0.0663955	0.0709235	0.350918	0.497163	1
DNER	Snus	Ex-user	FALSE	0.292486	0.214187	0.281586	0.323668	0.292757	0.314468	0.0651625	0.339067	0.97657	0.497235	1
CD6	Beer, 2.8-3.5% alc/vol	≥Median intake	FALSE	-0.186367	0.179496	0.0156697	-0.0179813	0.250096	0.128595	-0.2083	0.258352	0.0481523	0.497383	1
NT_3	Age	Per unit increase	FALSE	0.0130849	0.00661438	0.0503582	0.0185751	0.00813895	0.0246582	0.0123853	0.00951012	0.195565	0.497418	1
XPNPEP2	Unhealthy lifestyle score	Per unit increase	FALSE	-0.039685	0.0349853	0.258409	-0.075448	0.0561042	0.182351	-0.030093	0.0414772	0.470441	0.497713	1
STAMPB	Wine	<Median intake	FALSE	0.242228	0.186126	0.278437	0.123524	0.268242	0.838139	0.373933	0.256445	0.348169	0.497815	1
SEZ6L	Spirits	≥Median intake	FALSE	-0.332407	0.194602	0.23372	-0.386606	0.281404	0.307581	-0.496174	0.251983	0.117875	0.497867	1
CX3CL1	Beer, 2.8-3.5% alc/vol	<Median intake	FALSE	-0.123142	0.143929	0.296173	-0.0361498	0.201385	0.482564	-0.233703	0.21191	0.537478	0.498183	1
hK8	Beer, 2.1% alc/vol	<Median intake	FALSE	0.198163	0.158327	0.236566	0.075293	0.259427	0.916468	0.288609	0.187104	0.0193034	0.498564	1
LY9	Spirits	≥Median intake	FALSE	0.00959973	0.202368	0.467157	-0.0477309	0.311183	0.454937	-0.146584	0.240561	0.342116	0.499751	1
CXCL6	Smoking	Ex-smoker	FALSE	-0.0832178	0.151686	0.153658	0.0610978	0.22758	0.284085	-0.12899	0.199012	0.000841255	0.49996	1
hGDNF	Beer, ≥4.5% alc/vol	Beer_4.5.2	FALSE	0.348909	0.232465	0.172058	0.556264	0.317497	0.204829	0.297752	0.309604	0.342846	0.500521	1
GZMB	Spirits	<Median intake	FALSE	0.073674	0.185494	0.077221	-0.100367	0.25845	0.158865	0.0712247	0.274352	0.405073	0.500653	1
IGF1R	Physical activity	Per unit increase	FALSE	0.0499873	0.0515518	0.333108	0.0171675	0.063443	0.787193	0.0178142	0.0746549	0.811919	0.500755	1
TNFRSF6B	BMI	Per 1SD increase	FALSE	0.106179	0.0642707	0.0997239	0.155815	0.0772849	0.0458034	0.128771	0.112513	0.254566	0.501009	1
IL_6	Alcohol intake	Per unit increase	FALSE	-0.00795144	0.0156409	0.611655	-0.0255004	0.026403	0.336097	-0.00986788	0.0190498	0.60542	0.501438	1
VIM	Snus	User	FALSE	-0.103887	0.176526	0.721406	-0.203785	0.242281	0.266347	0.0327735	0.257576	0.741711	0.501619	1
IFN_gamma_R1	Wine	<Median intake	TRUE	-0.467234	0.149777	9.25394e-05	-0.407322	0.200654	1.19003e-05	-0.59741	0.216301	0.0231888	0.501695	1
LIF_R	Wine	<Median intake	FALSE	-0.0219771	0.162383	0.875067	-0.0389626	0.229531	0.388753	-0.180512	0.237663	0.171199	0.502125	1
CST5	Beer, 2.8-3.5% alc/vol	≥Median intake	FALSE	-0.201098	0.154572	0.344517	-0.250138	0.192297	0.345102	-0.0432652	0.25452	0.985233	0.502533	1
IL_8	BMI	Per 1SD increase	FALSE	0.0988649	0.0677412	0.146154	0.129015	0.0912079	0.160473	0.0378381	0.104698	0.718638	0.502796	1
RET	Beer, 2.1% alc/vol	<Median intake	FALSE	-0.045378	0.167889	0.60773	0.0909574	0.255839	0.924324	-0.151292	0.261374	0.224021	0.5032	1
TRANCE	Beer, 2.1% alc/vol	<Median intake	FALSE	0.0173567	0.160472	0.587495	-0.0809904	0.248223	0.31551	0.127317	0.203892	0.737179	0.503368	1
CCL25	Wine	<Median intake	FALSE	0.0210375	0.136686	0.85435	-0.0557233	0.193696	0.319851	0.125001	0.192967	0.183927	0.503614	1
CD6	Smoking	Ex-smoker	FALSE	0.0096173	0.14641	0.361489	-0.10737	0.232251	0.879828	0.091927	0.187218	0.0814898	0.503756	1
SEZ6L	Snus	Ex-user	FALSE	0.309154	0.201355	0.29826	0.314834	0.267589	0.0359424	0.0971175	0.317866	0.439644	0.504517	1
uPA	Age	Per unit increase	TRUE	0.0373289	0.00704311	4.98162e-07	0.039329	0.00859305	1.31811e-05	0.030959	0.0101931	0.0029105	0.504861	1
WISP_1	Smoking	Ex-smoker	FALSE	-0.0721447	0.145459	0.492504	-0.160473	0.222523	0.749136	0.0290203	0.188912	0.380993	0.505036	1
OPG	Beer, 2.8-3.5% alc/vol	≥Median intake	FALSE	-0.194736	0.173469	0.354902	-0.0609041	0.215839	0.725899	-0.13014	0.264585	0.779536	0.505164	1
CD244	Beer, ≥4.5% alc/vol	Beer_4.5.2	FALSE	-0.270144	0.24115	0.468759	-0.476092	0.31505	0.322439	-0.313136	0.333718	0.637857	0.505238	1
SCAMP3	Beer, ≥4.5% alc/vol	Beer_4.5.2	FALSE	-0.550172	0.246119	0.0835324	-0.77858	0.343986	0.0803072	-0.568088	0.335827	0.24218	0.50532	1
Beta_NGF	Physical activity	Per unit increase	FALSE	0.0325749	0.045333	0.473107	-0.000158645	0.0622896	0.997973	0.0596692	0.0662978	0.369763	0.505596	1
CCL20	Beer, 2.1% alc/vol	<Median intake	FALSE	-0.0561146	0.193722	0.683919	-0.183845	0.29467	0.761261	0.0754587	0.260447	0.922329	0.505628	1
CXCL17	Smoking	Ex-smoker	TRUE	0.124723	0.128031	5.2166e-08	0.0262124	0.184547	6.06708e-08	0.194854	0.176402	0.0110356	0.50568	1
ITGAV	Physical activity	Per unit increase	FALSE	-0.0243269	0.0483286	0.615146	-0.051615	0.0586486	0.380879	0.011565	0.0755887	0.878635	0.506182	1
KLK13	Beer, 2.8-3.5% alc/vol	<Median intake	FALSE	-0.217731	0.150897	0.350564	-0.287275	0.210185	0.331234	-0.0953651	0.212233	0.879679	0.506206	1
IL_18R1	Beer, ≥4.5% alc/vol	Beer_4.5.1	FALSE	0.121081	0.13918	0.199477	0.0623032	0.19013	0.340223	0.238677	0.199906	0.200707	0.506342	1
hGDNF	Snus	User	FALSE	-0.0597468	0.180031	0.882714	-0.12395	0.254623	0.884027	-0.21509	0.252923	0.521147	0.506731	1
TLR3	Spirits	<Median intake	FALSE	-0.0193653	0.0889616	0.883459	0.0534726	0.145601	0.836034	-0.0626228	0.0991362	0.295299	0.506807	1
IGF1R	Age	Per unit increase	FALSE	0.010694	0.00748314	0.154324	0.0112955	0.00911475	0.218285	0.0185351	0.0118746	0.120981	0.506933	1
hK8	Physical activity	Per unit increase	FALSE	0.0179129	0.0449267	0.690458	-0.00624047	0.0630725	0.921357	-0.0168382	0.0641813	0.793519	0.50721	1
CCL20	Wine	<Median intake	FALSE	0.0735382	0.185712	0.495632	-0.0227647	0.275595	0.886186	0.216744	0.254262	0.641574	0.507448	1
ICOSLG	Age	Per unit increase	FALSE	-0.0142383	0.00739767	0.055497	-0.0108724	0.0107684	0.314882	-0.0202567	0.0103076	0.0518008	0.507787	1
TCL1A	Wine	≥Median intake	FALSE	0.033617	0.184357	0.336483	-0.124999	0.281741	0.241248	0.119652	0.247468	0.81801	0.508176	1
5'_NT	Beer, ≥4.5% alc/vol	Beer_4.5.1	FALSE	0.0932023	0.193216	0.529455	0.0530283	0.282334	0.704284	-0.0848068	0.27568	0.831327	0.508483	1
hK11	Sex	Female	FALSE	0.245109	0.167485	0.145508	0.357748	0.224576	0.115664	0.135863	0.25381	0.593971	0.508655	1
hGDNF	Unhealthy lifestyle score	Per unit increase	FALSE	-0.0693459	0.0807784	0.391505	-0.0104668	0.109242	0.923814	-0.114122	0.117509	0.333512	0.509209	1
[truncated: 1,202 more rows]

## Sheet: Descriptions
Variable	Description	Type of estimate	Comment
Age	Continous, in years	Per unit increase
Sex	Men (reference), Women	Categorical
BMI	Continous, scaled to mean 0 and standard deviation (SD) 1	Per 1SD increase
Physical activity	Continous, 1-5, ranging from no exercise to exercise ≥3 times a week	Per unit increase
Smoking	Non-smokers (reference), Ex-smokers. Smokers	Categorical
Snus	Non-user (reference), Ex-users, Current user	Categorical
Alcohol intake	Continous, grams/day	Per unit increase
Beer intake, 2.1 % alc/vol	Zero intake (reference), <Median intake , ≥Median intake	Categorical	Fit in seperate models replacing Alcohol intake
Beer intake, 2.8-3.5% alc/vol	Zero intake (reference), <Median intake , ≥Median intake	Categorical	Fit in seperate models replacing Alcohol intake
Beer intake, ≥4.5% alc/vol	Zero intake (reference), <Median intake , ≥Median intake	Categorical	Fit in seperate models replacing Alcohol intake
Wine	Zero intake (reference), <Median intake , ≥Median intake	Categorical	Fit in seperate models replacing Alcohol intake
Spirits	Zero intake (reference), <Median intake , ≥Median intake	Categorical	Fit in seperate models replacing Alcohol intake
Unhealthy lifestyle score	0-4, score ranging from healthy to unhealthy	Per unit increase	Fit in seperate models replacing BMI, smoking, and Alcohol intake
Parameter	Description
Beta	Regression coefficient from linear mixed models interpreted as standard deviation difference in protein levels compared to exposure reference group (categorical exposures) or per exposure unit increase in (for continuous exposures), adjusted for case status, background variables, and lifestyle variables as fixed factors, and participant and case set as random factors.
SE	Standard error
P	P-value from test of contribution of each lifestyle variable to protein variance using an analysis of variance approach with Satterthwaite approximation for degrees of freedom
P-heterogeneity	P-value from a Wald's test for homogenous estimates across strata.
P-heterogeneity adjusted	Bonferroni-adjusted P-value, nominal threshold: 0.05/160 = 3.125E-4
